# Supplementary material for: Self-organization of plasticity and specialization in a primitively social insect
Source: Cell Syst. 2022 Sep 21;13(9):768–779.e4. doi: 10.1016/j.cels.2022.08.002 (PMC9512265; doi:10.1016/j.cels.2022.08.002)
Supplement: Data S1. Mass spectrometry data [file mmc5.xlsx]

## Sheet: READ ME
READ ME
Tag ID: Color tag on top of the wasp
Phenotype: Queen (initial egg layer of the nest), Foundress (pre-emergence workers), Worker (born on the nest), Egg layer (observed egg layers after Queen Removal)
Collection phase: Phase in which the individual was collected
Egg size: Size in mm of the largest and first egg inside the ovarie conduct
Brain dissection ID: cross-reference of brain dissection
Mass Spec ref: mass spec run ref
Mean: Mean of the all technicals replicates
Std. Error of Mean: SEM of all the technical replicates

## Sheet: POLISTES
Nest	Experiment	Tag ID	Phenotype	Collection phase	Egg size	Brain Dissection ID	Mass Spec ref	Mean	Std. Error of Mean
N10757	D1	PW	Worker	Control	0	29	Ref_365-7	0.004019	0.000613
N10757	D1	98FW	Egg layer	Control	1.9	30	Ref_365-11	0.01116	0.001226
N10772	D1	PW	Worker	Control	0	26	Ref_365-14	0.008647	0.00139
N10772	D1	14G	Queen	Control	1.96	21	Ref_365-2	0.0101	0.0006462
N10S01	D1	PG	Worker	Control	1.22	42	Ref_365-5	0.008895	0.0003004
N10S01	D1	22G	Queen	Control	2.6	43	Ref_365-33	0.01385	0.001347
N10S18	D1	PW small	Worker	Control	0.87	55	490-7/Ref_365-10	0.01127	0.003363
N10S18	D1	90W (Q)	Queen	Control	1.74	39	490-2/Ref_365-34	0.007636	0.002201
N10S19	D1	43FR	Queen	Control	2.35	45	490-4/Ref_365-4	0.008362	0.001999
N10757	D1	81B	Worker	D1	0.51	56	Ref_397-4	0.006959	0.0004301
N10757	D1	PG (16:50)	Worker	D1	0	48	Ref_365-22	0.006808	0.0002232
N10757	D1	PG inv	Egg layer	D1	1.58	31	Ref_365-16	0.009171	0.001064
N10757	D1	96FG	Worker	D1	0	61	Ref_397-7	0.007211	0.0002778
N10757	D1	93FG	Worker	D1	0	62	Ref_397-2	0.006989	0.0003002
N10757	D1	99FW	Worker	D1	0	63	490-11	0.004391	0.0004775
N10757	D1	72FW-PG	Worker	D1	0	57	490-10	0.004026	3.705e-05
N10772	D1	Bl Eyes	Worker	D1	0	60	Ref_397-5	0.00607	0.0002926
N10772	D1	PR	Worker	D1	0	22	Ref_365-1	0.006741	0.002426
N10772	D1	88B	Worker	D1	0	17	Ref_365-36/397-1	0.007052	0.0007094
N10772	D1	89B	Egg layer	D1	2.1	16	Martin B. CRI/Ref_365-28	0.007174	0.0001793
N10772	D1	36FG	Worker	D1	1.8	24	Martin B. CRI/Ref_365-19	0.006833	0.002901
N10772	D1	37FG	Worker	D1	0	25	Ref_365-8	0.006239	0.0012
N10S01	D1	Bl Eyes	Worker	D1	0	64	Ref_397-3	0.007488	0.0001692
N10S01	D1	Bl Eyes	Worker	D1	0	95	Martin B. CRI	0.007401	0.000548
N10S01	D1	:PR	Worker	D1	N/A	90	Martin B. CRI	0.006521	0.001438
N10S01	D1	:PR	Worker	D1	N/A	91	Martin B. CRI	0.01425	0.002595
N10S01	D1	:PR	Worker	D1	0.4	38	Ref_365-37	0.01052	0.002373
N10S01	D1	PR	Worker	D1	1.5	93	Martin B. CRI	0.009494	0.001986
N10S01	D1	Red eyes	Worker	D1	0	92	Martin B. CRI	0.006036	0.0008898
N10S01	D1	PB-PY	Worker	D1	1.55	33	Ref_365-30	0.01381	0.0003487
N10S01	D1	PB big	Worker	D1	1.06	44	Ref_365-26	0.006887	0.0009723
N10S01	D1	PB+ PG	Egg layer	D1	1.66	49	Martin B. CRI/Ref_365-29	0.006291	0.00138
N10S18	D1	Bl	Worker	D1	0	89	490-16	0.00816	0.0001833
N10S18	D1	Br	Worker	D1	1.29	40	490-8	0.006579	0.0002158
N10S18	D1	:PY	Worker	D1	0.71	41	490-3/Ref_365-31	0.00957	0.001017
N10S18	D1	PW big	Egg layer	D1	1.77	51	490-6/Ref_365-13	0.005904	0.001402
N10S18	D1	92Y	Worker	D1	1	87	490-15	0.004433	0.0005639
N10S18	D1	81PY	Worker	D1	1.61	52	490-9	0.00378	6.989e-05
N10S19	D1	Bl	Worker	D1	0	83	490-17	0.005585	0.0004259
N10S19	D1	Bl	Worker	D1	0	84	490-12	0.003809	8.935e-06
N10S19	D1	PYa	Worker	D1	1.61	46	Ref_365-27	0.007687	0.001781
N10S19	D1	PB b	Egg layer	D1	1.71	47	490-5/Ref_365-25	0.0074	0.001427
N10772	D1	87B	Worker	D1	2.3	23	Ref_397-6	0.005885	0.0002475
N10772	D1	∆Y	Worker	D1	1.51	19	Martin B. CRI	0.006257	2.756e-05

## Sheet: BELANOGASTER
species	Phenotype	Collection phase	nest	wasp name	ovaries dev.	#Dissection	%mC
Polistes canadensis	Queen	Control	12-101	(B)78FB	1.87	217	0.032678
Polistes canadensis	Worker	Control	12-101	PWPW	0.42	214	0.169288
Polistes canadensis	Worker	Control	12-101	Bl	0	215	0.135027
Polistes canadensis	Worker	Control	12-101	(G)89FB	1	216	0.12439
Polistes canadensis	Worker	Control	12-101	(W)55FB	0.25	218	0.288015
Belanogaster juncea	>1	Control	1	Bel1	1.4	Bel1	0.280114
Belanogaster juncea	>1	Control	1	Bel2	1.4	Bel2	0.0750281
Belanogaster juncea	>1	Control	1	Bel4	1.64	Bel4	1.52461
Belanogaster juncea	>1	Control	3	Bel13	1.6	Bel13	0.379699
Belanogaster juncea	>1	Control	3	Bel15	1.8	Bel15	0.0317817
Belanogaster juncea	>1	Control	3	Bel16	1.7	Bel16	0.116949
Belanogaster juncea	>1	Control	6	Bel25	1.5	Bel25	<0.01
Belanogaster juncea	<1	Control	1	Bel5	0.2	Bel5	<0.01
Belanogaster juncea	<1	Control	3	Bel14	0.8	Bel14	<0.01
Belanogaster juncea	<1	Control	3	Bel17	0.5	Bel17	0.0223132
Belanogaster juncea	<1	Control	6	Bel24	0.75	Bel24	<0.01
