# Supplementary material for: Self-organization of plasticity and specialization in a primitively social insect
Source: Cell Syst. 2022 Sep 21;13(9):768–779.e4. doi: 10.1016/j.cels.2022.08.002 (PMC9512265; doi:10.1016/j.cels.2022.08.002)
Supplement: Data S2. Ovaries dissection data [file mmc6.xlsx]

## Sheet: READ ME
Sheet: OVARIES DISSECTIONS
Tag ID: Color tag on top of the wasp
Phenotype: Queen (initial egg layer of the nest), Foundress (pre-emergence workers), Worker (born on the nest), Egg layer (observed egg layers after Queen Removal)
Collection phase: Phase in which the individual was collected
Egg size: Size in mm of the largest and first egg inside the ovarie conduct
Brain dissection ID: cross-reference of brain dissection

## Sheet: OVARIES DISSECTIONS
Nest	Experiment	Tag ID	Phenotype	Collection phase	Egg size	Brain Dissection ID
N10789	Control	bl	Worker	Control	0.4	N/A
N10789	Control	:PR	Worker	Control	0	N/A
N10789	Control	PR	Worker	Control	0	N/A
N10789	Control	PY	Worker	Control	1.12	N/A
N10789	Control	PG	Worker	Control	0	N/A
N10789	Control	PY	Worker	Control	1.12	N/A
N10789	Control	PW	Worker	Control	1.25	N/A
N10789	Control	PW	Worker	Control	0.87	N/A
N10789	Control	PW	Worker	Control	0.75	N/A
N10789	Control	B30-br	Worker	Control	0.5	N/A
N10789	Control	FB9-bl	Worker	Control	0.5	N/A
N10789	Control	FB12-br	Worker	Control	0	N/A
N10789	Control	FB8 (Q)	Queen	Control	2.1	N/A
N1219	Control	I.1	Worker	Control	0	N/A
N1219	Control	I.2	Worker	Control	0.37	N/A
N1219	Control	I.3	Worker	Control	0.5	N/A
N1219	Control	I.4	Worker	Control	0.62	N/A
N1219	Control	I.5	Worker	Control	0.87	N/A
N1219	Control	II.1	Worker	Control	0	N/A
N1219	Control	II.2	Worker	Control	0	N/A
N1219	Control	II.3	Worker	Control	0.45	N/A
N1219	Control	II.4	Worker	Control	0.5	N/A
N1219	Control	II.5	Worker	Control	0.8	N/A
N1219	Control	III.1	Worker	Control	0.2	N/A
N1219	Control	III.2	Worker	Control	0	N/A
N1219	Control	III.3	Worker	Control	0.5	N/A
N1219	Control	III.4	Worker	Control	0.2	N/A
N1219	Control	III.6	Worker	Control	0	N/A
N1219	Control	Queen	Queen	Control	1.87	N/A
N1239	Control	I.1	Worker	Control	0.25	N/A
N1239	Control	I.2	Worker	Control	0.42	N/A
N1239	Control	I.3	Worker	Control	0.3	N/A
N1239	Control	I.4	Worker	Control	0.25	N/A
N1239	Control	I.5	Worker	Control	0.5	N/A
N1239	Control	II.1	Worker	Control	0.62	N/A
N1239	Control	II.2	Worker	Control	0.87	N/A
N1239	Control	II.3	Worker	Control	0.3	N/A
N1239	Control	II.4	Worker	Control	0.75	N/A
N1239	Control	II.5	Worker	Control	0.25	N/A
N1239	Control	III.1	Worker	Control	0.75	N/A
N1239	Control	III.2	Worker	Control	0.25	N/A
N1239	Control	III.3	Worker	Control	0.3	N/A
N1239	Control	III.4	Worker	Control	0.3	N/A
N1239	Control	III.5	Worker	Control	0.75	N/A
N1239	Control	IV.1	Worker	Control	0.5	N/A
N1239	Control	IV.2	Worker	Control	0.37	N/A
N1239	Control	IV.3	Worker	Control	0.75	N/A
N1239	Control	IV.4	Worker	Control	0	N/A
N1239	Control	IV.5	Worker	Control	1	N/A
N1239	Control	Queen	Queen	Control	2.25	N/A
N1245	Control	GGGO	Worker	Control	0	102
N1245	Control	OOOW	Worker	Control	0	98
N1245	Control	YYYB	Worker	Control	0.3	111
N1245	Control	BYBY	Worker	Control	0	100
N1245	Control	BOO	Worker	Control	0.375	104
N1245	Control	OBW	Worker	Control	0.25	109
N1245	Control	GYP	Worker	Control	0	110
N1245	Control	W67	Foundress	Control	0.5	112
N1245	Control	White	Worker	Control	0	99
N1245	Control	W64 - Pink	Worker	Control	0.3	105
N1245	Control	OB	Worker	Control	0.25	107
N1245	Control	W51 -pink (From ?)	Foundress	Control	0.125	113
N1245	Control	W23	Foundress	Control	0.175	103
N1245	Control	W24	Foundress	Control	0.25	106
N1245	Control	W16	Foundress	Control	0	101
N1245	Control	W19	Queen	Control	1.75	108
N1253	Control	I.1	Worker	Control	male	N/A
N1253	Control	I.2	Worker	Control	0.87	N/A
N1253	Control	I.4	Worker	Control	male	N/A
N1253	Control	I.5	Worker	Control	male	N/A
N1253	Control	II.1	Worker	Control	0.75	N/A
N1253	Control	II.2	Worker	Control	male	N/A
N1253	Control	II.3	Worker	Control	0.5	N/A
N1253	Control	II.4	Worker	Control	1.05	N/A
N1253	Control	II.5	Worker	Control	0.45	N/A
N1253	Control	III.1	Worker	Control	0.7	N/A
N1253	Control	III.2	Worker	Control	0	N/A
N1253	Control	IV.1	Worker	Control	0	N/A
N1253	Control	IV.2	Worker	Control	0	N/A
N1253	Control	IV.3	Worker	Control	0.75	N/A
N1253	Control	IV.4	Worker	Control	0	N/A
N1253	Control	IV.5	Worker	Control	0	N/A
N1253	Control	Queen	Queen	Control	2	N/A
N1255	Control	WGOP	Worker	Control	0.3	N/A
N1255	Control	BWOG	Worker	Control	0.4	N/A
N1255	Control	BYYY	Worker	Control	1.125	N/A
N1255	Control	.FY50	Foundress	Control	0.375	N/A
N1255	Control	YBWP	Worker	Control	1.175	N/A
N1255	Control	FW9 (from 12-86)	Foundress	Control	0.375	N/A
N1255	Control	BBOB	Worker	Control	0.2	N/A
N1255	Control	YOWP	Worker	Control	0	N/A
N1255	Control	Y70	Foundress	Control	0.275	N/A
N1255	Control	W46 (from 12-84)	Foundress	Control	1.25	N/A
N1255	Control	Y49	Foundress	Control	0.35	N/A
N1255	Control	Y53 (Q)	Queen	Control	2.125	N/A
N1290	Control	BPPY	Worker	Control	0	135
N1290	Control	BWWP	Worker	Control	0.25	136
N1290	Control	WYBG	Worker	Control	0.375	130
N1290	Control	PBYY	Worker	Control	0.375	129
N1290	Control	BPPG	Worker	Control	0.625	128
N1290	Control	OOBG	Worker	Control	0.625	127
N1290	Control	OWGB	Worker	Control	0.375	133
N1290	Control	OOYG	Worker	Control	0.3	132
N1290	Control	PYYY	Worker	Control	0.2	137
N1290	Control	FO91	Foundress	Control	0	131
N1290	Control	FO87	Queen	Control	2.37	134
12-101	Control	(B)78FB	Queen	Control	1.87	N/A
12-101	Control	PWPW	Worker	Control	0.42	N/A
12-101	Control	Bl	Worker	Control	0	N/A
12-101	Control	(G)89FB	Worker	Control	1	N/A
12-101	Control	(W)55FB	Worker	Control	0.25	N/A
N1217	D4	Y48 -Green (Wc)	Worker	Control	1	140
N1217	D4	P39 (Q)	Queen	Control	2	139
N1234	D4	Pink (Wc)	Worker	Control	0	156
N1234	D4	W10 (Q)	Queen	Control	2.25	155
N1279	D4	BYYB (wc)	Worker	Control	0.125	168
N1279	D4	Y6 (Q)	Queen	Control	2.6	169
N1217	D4	GYPG	Worker	D4	0.5	141
N1217	D4	OWPP	Worker	D4	1.125	144
N1217	D4	BPBP	Egg Layer	D4	2	146
N1217	D4	YGGG	Egg Layer	D4	2.175	143
N1217	D4	GOOG	Worker	D4	1.75	142
N1217	D4	Y65 - PPWW	Worker	D4	0.675	147
N1217	D4	P72 (From 12-18)	Foundress	D4	0.25	145
N1217	D4	P91	Foundress	D4	0.625	138
N1234	D4	GBPB	Worker	D4	0.125	N/A
N1234	D4	YGPP	Worker	D4	0.25	153
N1234	D4	PYPW	Worker	D4	0.55	157
N1234	D4	WBYB	Worker	D4	0.4	152
N1234	D4	YOOG	Worker	D4	0.75	149
N1234	D4	BPPB	Worker	D4	1	151
N1234	D4	OPYW	Worker	D4	1.225	148
N1234	D4	OPPO	Egg layer	D4	2	150
N1234	D4	YYYG	Worker	D4	1	154
N1279	D4	PBBP	Worker	D4	0	160
N1279	D4	YWOO	Worker	D4	0	166
N1279	D4	BGYY=YBYW	Worker	D4	0.225	163
N1279	D4	BYBP	Worker	D4	0	167
N1279	D4	PPPP	Worker	D4	2	165
N1279	D4	BWB	Worker	D4	0.75	162
N1279	D4	PWG	Egg layer	D4	2.25	164
N1279	D4	Y9-detag and retag .Y11	Egg layer	D4	2	161
N1242	D14	PYG (Wc)	Worker	Control	0.275	171
N1242	D14	B9 (Q)	Queen	Control	2.325	170
N1265	D14	W61 - WWWW (Wc)	Worker	Control	0.5	195
N1265	D14	P32 (Q)	Queen	Control	2.45	194
N1283	D14	Blue (from 12-45)	Worker	Control	0	199
N1283	D14	G4 (Q)	Queen	Control	2.125	200
N1242	D14	Bl	Worker	D14	0.175	187
N1242	D14	Bl	Worker	D14	0.15	172
N1242	D14	OGBB	Worker	D14	0.375	173
N1242	D14	OPWO	Worker	D14	0.35	184
N1242	D14	PPBG	Worker	D14	0.75	185
N1242	D14	WYGY	Worker	D14	0.3	177
N1242	D14	WYOY	Worker	D14	0.3	180
N1242	D14	OYOY	Worker	D14	0.375	182
N1242	D14	YPGP	Worker	D14	0.375	174
N1242	D14	YWOY	Worker	D14	0.25	181
N1242	D14	OOBO	Worker	D14	0.75	176
N1242	D14	W71-YBYY	Worker	D14	0.125	183
N1242	D14	WGBB	Worker	D14	0.125	178
N1242	D14	YOY	Worker	D14	0	186
N1242	D14	B59 - BP	Egg layer	D14	2.25	175
N1242	D14	B10	Foundress	D14	0	179
N1265	D14	BGGP	Worker	D14	0.2	189
N1265	D14	YPBY	Worker	D14	0.375	193
N1265	D14	BWOB	Worker	D14	0.575	188
N1265	D14	WGPP	Worker	D14	0.5	191
N1265	D14	.FY95	Foundress	D14	0.75	192
N1265	D14	Yellow	Egg layer	D14	2.25	196
N1265	D14	green spot (from ?)	Foundress	D14	0	197
N1265	D14	Red	Worker	D14	0.125	198
N1265	D14	White spot (from ?)	Foundress	D14	0.1	190
N1283	D14	Bl	Worker	D14	0	N/A
N1283	D14	GWPY	Worker	D14	0.25	206
N1283	D14	BWWY	Worker	D14	0.375	209
N1283	D14	WOGW	Worker	D14	0.5	212
N1283	D14	PPPW	Worker	D14	0.75	202
N1283	D14	BYOY	Worker	D14	0.675	203
N1283	D14	GYWW	Worker	D14	0.7	201
N1283	D14	OYOW	Worker	D14	0.25	208
N1283	D14	YWBB (from 12-42)	Foundress	D14	0	210
N1283	D14	G91-GPG	Worker	D14	0.5	205
N1283	D14	PYY	Egg layer	D14	2.125	204
N1283	D14	G68-Pink	Worker	D14	0	211
N1283	D14	GYGG	Worker	D14	0.3	N/A
N10757	D1	PW	Worker	Control	0	29
N10757	D1	98FW	Queen	Control	1.9	30
N10772	D1	PW	Worker	Control	0	26
N10772	D1	14G	Queen	Control	1.96	21
N10S01	D1	PG	Worker	Control	1.22	42
N10S01	D1	22G	Queen	Control	2.6	43
N10S18	D1	PW small	Worker	Control	0.87	55
N10S18	D1	90W (Q)	Queen	Control	1.74	39
N10S19	D1	PR b	Worker	Control	male	N/A
N10S19	D1	43FR	Queen	Control	2.35	45
N10757	D1	81B	Egg layer	D1	0.51	56
N10757	D1	83B	Worker	D1	0	N/A
N10757	D1	PG	Worker	D1	0	48
N10757	D1	PG inv (from ?)	Worker	D1	1.58	31
N10757	D1	PW	Worker	D1	0.77	N/A
N10757	D1	PW	Worker	D1	0	N/A
N10757	D1	96FG	Worker	D1	0	61
N10757	D1	93FG	Worker	D1	0	62
N10757	D1	99FW	Worker	D1	0	63
N10757	D1	72FW-PG	Worker	D1	0	57
N10757	D1	40B	Foundress	D1	0	N/A
N10772	D1	Black eyes	Worker	D1	0	60
N10772	D1	PB	Worker	D1	male	N/A
N10772	D1	PB	Worker	D1	1.3	N/A
N10772	D1	PB	Worker	D1	1.19	N/A
N10772	D1	PB	Worker	D1	0.81	N/A
N10772	D1	PB	Worker	D1	0	N/A
N10772	D1	58FG	Worker	D1	0	N/A
N10772	D1	PY	Worker	D1	0	N/A
N10772	D1	PR	Worker	D1	0	22
N10772	D1	87B	Egg layer	D1	2.3	23
N10772	D1	88B	Worker	D1	0	17
N10772	D1	89B	Egg layer	D1	2.1	16
N10772	D1	PY	Worker	D1	0	N/A
N10772	D1	:PG	Worker	D1	0	N/A
N10772	D1	PW	Worker	D1	0	N/A
N10772	D1	12G	Worker	D1	0.6	N/A
N10772	D1	17G	Worker	D1	0	N/A
N10772	D1	20G	Worker	D1	0.45	N/A
N10772	D1	61FG	Worker	D1	1.55	N/A
N10772	D1	65FG	Worker	D1	0	N/A
N10772	D1	42B	Worker	D1	0	N/A
N10772	D1	81FG	Foundress	D1	0	N/A
N10772	D1	21G	Foundress	D1	0	N/A
N10772	D1	7G	Foundress	D1	0	N/A
N10772	D1	8G	Foundress	D1	0	N/A
N10772	D1	∆Y	Egg layer	D1	1.51	19
N10772	D1	59B	Worker	D1	1.71	N/A
N10772	D1	67FG	Worker	D1	0	N/A
N10772	D1	46B	Worker	D1	0	N/A
N10772	D1	62FG	Worker	D1	0	N/A
N10772	D1	56FG	Worker	D1	1.8	N/A
N10772	D1	57FG	Worker	D1	0	N/A
N10772	D1	79FG	Worker	D1	0	N/A
N10772	D1	55FG	Worker	D1	1.61	N/A
N10772	D1	36FG	Egg layer	D1	1.8	24
N10772	D1	37FG	Worker	D1	0	25
N10772	D1	38FG	Worker	D1	0	N/A
N10772	D1	64FG	Worker	D1	0	N/A
N10772	D1	88G	Foundress	D1	1.8	N/A
N10772	D1	10G	Worker	D1	0	N/A
N10772	D1	11G	Foundress	D1	0	N/A
N10S01	D1	Bl	Worker	D1	0	64
N10S01	D1	Bl	Worker	D1	0	95
N10S01	D1	:PR	Worker	D1	0.4	38
N10S01	D1	PR	Worker	D1	1.5	93
N10S01	D1	Red eyes	Foundress	D1	0	92
N10S01	D1	PB	Worker	D1	1.61	N/A
N10S01	D1	PB big	Worker	D1	1.06	44
N10S01	D1	PB+ PG	Egg layer	D1	1.66	49
N10S01	D1	PB+ PY	Worker	D1	1.61	33
N10S01	D1	PG (From other nest?)	Foundress	D1	1.55	96
N10S01	D1	57G	Foundress	D1	0	N/A
N10S01	D1	71G (from 747)	Foundress	D1	0	N/A
N10S18	D1	Bl	Worker	D1	0	89
N10S18	D1	Br	Worker	D1	1.29	40
N10S18	D1	:PY	Worker	D1	0.71	41
N10S18	D1	PW big	Egg layer	D1	1.77	51
N10S18	D1	92Y	Worker	D1	1	87
N10S18	D1	91Y	Worker	D1	1.13	N/A
N10S18	D1	81PY	Worker	D1	1.61	52
N10S18	D1	PY	Worker	D1	0.32	N/A
N10S19	D1	Bl	Worker	D1	0	83
N10S19	D1	Bl	Worker	D1	0	84
N10S19	D1	PY a	Worker	D1	1.61	46
N10S19	D1	PB b	Egg layer	D1	1.71	47
N09108	Eggless	RGYP	Queen	Control	2.25	N/A
N09143	Eggless	YYYP	Queen	Control	2.5	N/A
N09145	Eggless	OYGY	Queen	Control	2.5	N/A
N09175	Eggless	RRYY	Queen	Control	2.5	N/A
N09178	Eggless	RWYR	Queen	Control	2.375	N/A
N09230	Eggless	GYGP	Queen	Control	2.25	N/A
N09302	Eggless	WWWR	Queen	Control	2.5	N/A
N09108	Eggless	Bl	Worker	Eggless	0	N/A
N09108	Eggless	Bl	Worker	Eggless	0	N/A
N09108	Eggless	Bl	Worker	Eggless	0	N/A
N09108	Eggless	W31	Worker	Eggless	0.7	N/A
N09108	Eggless	Y18	Worker	Eggless	0.65	N/A
N09108	Eggless	R21	Worker	Eggless	0.6	N/A
N09108	Eggless	YPBB	Worker	Eggless	1.5	N/A
N09108	Eggless	WWYW	Worker	Eggless	0	N/A
N09108	Eggless	GWYY	Worker	Eggless	0.6	N/A
N09108	Eggless	GGYP	Worker	Eggless	0	N/A
N09108	Eggless	GPYY	Worker	Eggless	0.9	N/A
N09108	Eggless	WPYR	Worker	Eggless	0.75	N/A
N09108	Eggless	might be PWYW (?)	Worker	Eggless	0.45	N/A
N09108	Eggless	no colour	Worker	Eggless	0	N/A
N09108	Eggless	xxPx	Worker	Eggless	0.85	N/A
N09143	Eggless	Bl	Worker	Eggless	0	N/A
N09143	Eggless	Y25	Worker	Eggless	0.6	N/A
N09143	Eggless	Y26	Worker	Eggless	0	N/A
N09143	Eggless	Y27	Worker	Eggless	0.35	N/A
N09143	Eggless	B26	Worker	Eggless	0.6	N/A
N09143	Eggless	R26	Worker	Eggless	0.75	N/A
N09143	Eggless	R27	Worker	Eggless	0.75	N/A
N09143	Eggless	W24	Worker	Eggless	1.6	N/A
N09143	Eggless	BOBO	Worker	Eggless	1	N/A
N09143	Eggless	PYBP	Worker	Eggless	0.45	N/A
N09143	Eggless	PYYG, PPYY or PGYG	Worker	Eggless	0.7	N/A
N09145	Eggless	Bl	Worker	Eggless	0	N/A
N09145	Eggless	Bl	Worker	Eggless	0	N/A
N09145	Eggless	W34	Worker	Eggless	0	N/A
N09145	Eggless	W35	Worker	Eggless	0.5	N/A
N09145	Eggless	B28	Worker	Eggless	1.25	N/A
N09145	Eggless	B29	Worker	Eggless	1.15	N/A
N09145	Eggless	W32	Worker	Eggless	0.6	N/A
N09145	Eggless	Y22	Worker	Eggless	1.5	N/A
N09145	Eggless	B17	Worker	Eggless	1.1	N/A
N09145	Eggless	B15	Worker	Eggless	0.75	N/A
N09145	Eggless	G7	Worker	Eggless	1	N/A
N09145	Eggless	R17	Worker	Eggless	0.9	N/A
N09145	Eggless	YOPO	Worker	Eggless	0.65	N/A
N09145	Eggless	OYBY	Worker	Eggless	0.6	N/A
N09145	Eggless	YBBB	Worker	Eggless	1.5	N/A
N09145	Eggless	YPBP	Worker	Eggless	0.4	N/A
N09145	Eggless	YYBY	Worker	Eggless	1.25	N/A
N09145	Eggless	YYGW	Worker	Eggless	0.25	N/A
N09145	Eggless	WPGW	Worker	Eggless	0.9	N/A
N09145	Eggless	WWGW	Worker	Eggless	0.65	N/A
N09175	Eggless	Bl	Worker	Eggless	0	N/A
N09175	Eggless	Bl	Worker	Eggless	0	N/A
N09175	Eggless	Bl	Worker	Eggless	0	N/A
N09175	Eggless	B10	Worker	Eggless	0.55	N/A
N09175	Eggless	G3	Worker	Eggless	0.6	N/A
N09175	Eggless	G4	Worker	Eggless	0	N/A
N09175	Eggless	Y3	Worker	Eggless	0	N/A
N09175	Eggless	B3	Worker	Eggless	1.25	N/A
N09175	Eggless	R6	Worker	Eggless	0	N/A
N09175	Eggless	W7	Worker	Eggless	0	N/A
N09175	Eggless	BYBY	Worker	Eggless	1.1	N/A
N09175	Eggless	OOBY	Worker	Eggless	1.15	N/A
N09175	Eggless	OPBO	Worker	Eggless	1.1	N/A
N09175	Eggless	PWYP	Worker	Eggless	1	N/A
N09175	Eggless	GYYW	Worker	Eggless	0.25	N/A
N09175	Eggless	WGYW	Worker	Eggless	0	N/A
N09175	Eggless	GWYP	Worker	Eggless	0.25	N/A
N09175	Eggless	WRWW	Worker	Eggless	0.25	N/A
N09175	Eggless	WYYR	Worker	Eggless	1	N/A
N09175	Eggless	WPYG or GPYG	Worker	Eggless	0.45	N/A
N09175	Eggless	GWYG or PWWP	Worker	Eggless	0.85	N/A
N09175	Eggless	xxxO	Worker	Eggless	1.05	N/A
N09178	Eggless	BL	Worker	Eggless	0	N/A
N09178	Eggless	BL	Worker	Eggless	0	N/A
N09178	Eggless	B13	Worker	Eggless	0.4	N/A
N09178	Eggless	BR	Worker	Eggless	0.45	N/A
N09178	Eggless	BR	Worker	Eggless	0.3	N/A
N09178	Eggless	G5	Worker	Eggless	0.5	N/A
N09178	Eggless	B7	Worker	Eggless	0.9	N/A
N09178	Eggless	R11	Worker	Eggless	0	N/A
N09178	Eggless	YYBW	Worker	Eggless	1.25	N/A
N09178	Eggless	OWBY	Worker	Eggless	0.4	N/A
N09178	Eggless	YOBP	Worker	Eggless	0.9	N/A
N09178	Eggless	GGWR	Worker	Eggless	0.6	N/A
N09178	Eggless	PRWP, PPYP, PYWW or PWWG	Worker	Eggless	0.95	N/A
N09178	Eggless	YRxx	Worker	Eggless	0.9	N/A
N09230	Eggless	Y30	Worker	Eggless	0.5	N/A
N09230	Eggless	G13	Worker	Eggless	0.7	N/A
N09230	Eggless	Y23	Worker	Eggless	0.55	N/A
N09230	Eggless	R24	Worker	Eggless	0.8	N/A
N09230	Eggless	W26	Worker	Eggless	0.4	N/A
N09230	Eggless	W27	Worker	Eggless	0.3	N/A
N09230	Eggless	R23	Worker	Eggless	0.75	N/A
N09230	Eggless	WBBW	Worker	Eggless	0.85	N/A
N09230	Eggless	OOBB	Worker	Eggless	0	N/A
N09230	Eggless	WYGY	Worker	Eggless	0	N/A
N09230	Eggless	YOGO	Worker	Eggless	0.5	N/A
N09230	Eggless	OOGW	Worker	Eggless	1	N/A
N09230	Eggless	OPGP	Worker	Eggless	0.75	N/A
N09302	Eggless	Br	Worker	Eggless	0.55	N/A
N09302	Eggless	R35	Worker	Eggless	1	N/A
N09302	Eggless	R36	Worker	Eggless	0.75	N/A
N09302	Eggless	Y28	Worker	Eggless	0.55	N/A
N09302	Eggless	Y29	Worker	Eggless	0.45	N/A
N09302	Eggless	B22	Worker	Eggless	0.7	N/A
N09302	Eggless	W9	Worker	Eggless	0.45	N/A
N09302	Eggless	WWOO	Worker	Eggless	0.25	N/A
N09302	Eggless	RPWP	Worker	Eggless	0	N/A
N09302	Eggless	RRWR	Worker	Eggless	0	N/A
N09302	Eggless	RWWW	Worker	Eggless	0	N/A
