# Supplementary material for: Self-organization of plasticity and specialization in a primitively social insect
Source: Cell Syst. 2022 Sep 21;13(9):768–779.e4. doi: 10.1016/j.cels.2022.08.002 (PMC9512265; doi:10.1016/j.cels.2022.08.002)
Supplement: Data S3. Analysis of global nest activity [file mmc7.xlsx]

## Sheet: READ ME
READ ME
Normalisation:
-The differences between frames depends on:
* the number of wasps on the nest: more wasps more pixels changing
* the distance from the camera: in closer nests the same movement affects more pixels
-The normalisation process is performed to be able to compare:
* nests with different population
* camera settings at different distances
-The solution we've chosen:
* we estimate the distance from camera using the label size
* we count the wasps in the nest at every moment
we transform differences between two video frames in a number that is a measure of the movement per wasp at standard distance.
data from different videos can be compared doesn't matter if they are in the same nest or phase or whatever.

## Sheet: Activity
Time (seconds)	N17	Phase	Time (seconds)	N34	Phase	Time (seconds)	N42	Phase	Time (seconds)	N65	Phase	Time (seconds)	N83	Phase
0	0.0389618	Control	0	0.025126	Control	0	0.0919822	Control	0	0.147875	Control	0	0.000143917
1	0.0367917	Control	1	0.0276511	Control	1	0.0504358	Control	1	0.113327	Control	1	0.000105065
2	0.0350051	Control	2	0.0233004	Control	2	0.0721386	Control	2	0.0844682	Control	2	0.000109285
3	0.0355411	Control	3	0.0158242	Control	3	0.0784508	Control	3	0.112141	Control	3	6.13278e-05
4	0.0352522	Control	4	0.0104814	Control	4	0.0954606	Control	4	0.145565	Control	4	2.06716e-05
5	0.0240842	Control	5	0.00998179	Control	5	0.0702767	Control	5	0.196956	Control	5	4.38626e-06
6	0.0245201	Control	6	0.0112428	Control	6	0.0999716	Control	6	0.218387	Control	6	0.000138514
7	0.026196	Control	7	0.0315053	Control	7	0.0948562	Control	7	0.22092	Control	7	0.00138889
8	0.0324734	Control	8	0.0592368	Control	8	0.0909267	Control	8	0.192866	Control	8	0.0112927
9	0.0324474	Control	9	0.080676	Control	9	0.0704491	Control	9	0.150249	Control	9	0.0152576
10	0.0272509	Control	10	0.071899	Control	10	0.0742039	Control	10	0.134475	Control	10	0.0144652
11	0.0202699	Control	11	0.0465115	Control	11	0.0659624	Control	11	0.148826	Control	11	0.00494465
12	0.0146381	Control	12	0.0246376	Control	12	0.0452119	Control	12	0.198531	Control	12	0.0012494
13	0.0136061	Control	13	0.0122167	Control	13	0.0241091	Control	13	0.220727	Control	13	0.0010047
14	0.010115	Control	14	0.00896867	Control	14	0.0114092	Control	14	0.216563	Control	14	0.000935359
15	0.00761336	Control	15	0.00907957	Control	15	0.00668003	Control	15	0.208594	Control	15	0.000800689
16	0.00592873	Control	16	0.0114997	Control	16	0.00324589	Control	16	0.212698	Control	16	0.000767924
17	0.0112467	Control	17	0.0123327	Control	17	0.00108272	Control	17	0.203902	Control	17	0.000578167
18	0.0171593	Control	18	0.012774	Control	18	0.000375766	Control	18	0.17903	Control	18	0.000405059
19	0.0169741	Control	19	0.011158	Control	19	0.000198986	Control	19	0.158629	Control	19	0.00038497
20	0.010304	Control	20	0.0141807	Control	20	0.000210483	Control	20	0.142139	Control	20	0.000409712
21	0.00270134	Control	21	0.0160549	Control	21	0.000188653	Control	21	0.128278	Control	21	0.000365416
22	0.00150326	Control	22	0.0223756	Control	22	0.000139769	Control	22	0.1265	Control	22	0.000265362
23	0.00141733	Control	23	0.0359534	Control	23	9.81268e-05	Control	23	0.123798	Control	23	0.000124481
24	0.00150797	Control	24	0.0507501	Control	24	8.09365e-05	Control	24	0.1273	Control	24	8.62919e-05
25	0.00176299	Control	25	0.0564951	Control	25	0.00015045	Control	25	0.140964	Control	25	5.7174e-05
26	0.00215995	Control	26	0.0498292	Control	26	0.000266876	Control	26	0.168442	Control	26	0.00034599
27	0.00233564	Control	27	0.0371026	Control	27	0.000416592	Control	27	0.199133	Control	27	0.000508209
28	0.00179179	Control	28	0.0342333	Control	28	0.000339635	Control	28	0.205723	Control	28	0.000592172
29	0.00135343	Control	29	0.0453051	Control	29	0.000172921	Control	29	0.20553	Control	29	0.000384932
30	0.00268511	Control	30	0.0552509	Control	30	2.04542e-05	Control	30	0.197911	Control	30	0.000284097
31	0.00470624	Control	31	0.0500979	Control	31	3.92856e-05	Control	31	0.207705	Control	31	0.000296367
32	0.00616176	Control	32	0.0318184	Control	32	9.28643e-05	Control	32	0.227016	Control	32	0.00030574
33	0.00425457	Control	33	0.0183203	Control	33	0.000105782	Control	33	0.240263	Control	33	0.000314811
34	0.00190819	Control	34	0.0150203	Control	34	7.73334e-05	Control	34	0.2407	Control	34	0.000264366
35	0.000763098	Control	35	0.01291	Control	35	0.000516626	Control	35	0.2369	Control	35	0.000191926
36	0.00516142	Control	36	0.0115474	Control	36	0.00287134	Control	36	0.230176	Control	36	0.000110552
37	0.0128391	Control	37	0.0111794	Control	37	0.00324579	Control	37	0.227585	Control	37	4.3172e-05
38	0.0198412	Control	38	0.0118545	Control	38	0.0030172	Control	38	0.219118	Control	38	2.91353e-05
39	0.0237889	Control	39	0.0161687	Control	39	0.000708506	Control	39	0.212673	Control	39	9.49326e-05
40	0.0215116	Control	40	0.0216547	Control	40	0.000329274	Control	40	0.210904	Control	40	0.000245332
41	0.0189128	Control	41	0.022995	Control	41	7.03748e-05	Control	41	0.205369	Control	41	0.00030818
42	0.0183458	Control	42	0.0189504	Control	42	2.66518e-05	Control	42	0.209497	Control	42	0.000278517
43	0.0178336	Control	43	0.0152805	Control	43	2.58634e-05	Control	43	0.207685	Control	43	0.000123041
44	0.0156732	Control	44	0.0191548	Control	44	2.84121e-05	Control	44	0.209106	Control	44	0.000145902
45	0.0115819	Control	45	0.0211534	Control	45	0.000121872	Control	45	0.206724	Control	45	0.000162465
46	0.0127568	Control	46	0.0230565	Control	46	0.000282453	Control	46	0.207145	Control	46	0.000164228
47	0.0159543	Control	47	0.0195511	Control	47	0.000314697	Control	47	0.211196	Control	47	6.80598e-05
48	0.0156084	Control	48	0.0182319	Control	48	0.000214141	Control	48	0.223453	Control	48	2.49711e-05
49	0.0134457	Control	49	0.0174806	Control	49	5.14976e-05	Control	49	0.230196	Control	49	3.67037e-05
50	0.010871	Control	50	0.0214718	Control	50	1.52742e-05	Control	50	0.230908	Control	50	5.27079e-05
51	0.013018	Control	51	0.0247915	Control	51	3.74428e-05	Control	51	0.224944	Control	51	8.69339e-05
52	0.0123056	Control	52	0.0252988	Control	52	0.000395652	Control	52	0.223103	Control	52	0.000158721
53	0.0125635	Control	53	0.0223699	Control	53	0.00125594	Control	53	0.226756	Control	53	0.000258744
54	0.013669	Control	54	0.0183278	Control	54	0.049143	Control	54	0.2288	Control	54	0.000308318
55	0.0162699	Control	55	0.0138692	Control	55	0.0776077	Control	55	0.226968	Control	55	0.000325204
56	0.0187538	Control	56	0.00928563	Control	56	0.0868276	Control	56	0.224404	Control	56	0.000230802
57	0.0142533	Control	57	0.0104481	Control	57	0.043042	Control	57	0.226922	Control	57	0.000140506
58	0.00978408	Control	58	0.0198899	Control	58	0.0271383	Control	58	0.2359	Control	58	3.45834e-05
59	0.00735464	Control	59	0.0367535	Control	59	0.0225989	Control	59	0.229144	Control	59	2.49989e-05
60	0.0127157	Control	60	0.0695774	Control	60	0.0218115	Control	60	0.221779	Control	60	0.000139524
61	0.0184394	Control	61	0.088537	Control	61	0.00941412	Control	61	0.213698	Control	61	0.000741038
62	0.019269	Control	62	0.0855958	Control	62	0.00419897	Control	62	0.218406	Control	62	0.00125456
63	0.0168961	Control	63	0.0737879	Control	63	0.00118156	Control	63	0.218261	Control	63	0.00184947
64	0.0180314	Control	64	0.0718229	Control	64	0.000869316	Control	64	0.23507	Control	64	0.00391446
65	0.019874	Control	65	0.0832565	Control	65	0.000658668	Control	65	0.288911	Control	65	0.00491227
66	0.0182132	Control	66	0.0877028	Control	66	0.000429409	Control	66	0.323709	Control	66	0.00456673
67	0.0128977	Control	67	0.0886217	Control	67	0.000296012	Control	67	0.325475	Control	67	0.00194913
68	0.0101678	Control	68	0.0984453	Control	68	0.000674997	Control	68	0.284465	Control	68	0.000433913
69	0.00932622	Control	69	0.104638	Control	69	0.000830553	Control	69	0.261619	Control	69	6.61998e-05
70	0.0108694	Control	70	0.103171	Control	70	0.00103513	Control	70	0.240798	Control	70	2.55055e-05
71	0.0170445	Control	71	0.0774485	Control	71	0.000849879	Control	71	0.22585	Control	71	1.51645e-05
72	0.0213872	Control	72	0.0538176	Control	72	0.0828806	Control	72	0.213437	Control	72	7.0947e-05
73	0.0246435	Control	73	0.0317912	Control	73	0.214362	Control	73	0.205574	Control	73	0.00028841
74	0.0196856	Control	74	0.0287184	Control	74	0.297587	Control	74	0.19679	Control	74	0.000408512
75	0.0185069	Control	75	0.0305621	Control	75	0.295175	Control	75	0.189513	Control	75	0.000407238
76	0.0146716	Control	76	0.0363558	Control	76	0.212206	Control	76	0.192068	Control	76	0.000217175
77	0.0165859	Control	77	0.0331939	Control	77	0.153163	Control	77	0.204214	Control	77	0.000109007
78	0.0171452	Control	78	0.0253172	Control	78	0.0871685	Control	78	0.211126	Control	78	5.54424e-05
79	0.0218741	Control	79	0.0154176	Control	79	0.0567971	Control	79	0.203722	Control	79	1.99082e-05
80	0.0247787	Control	80	0.0108092	Control	80	0.0611153	Control	80	0.156738	Control	80	3.59957e-05
81	0.02346	Control	81	0.00814949	Control	81	0.135389	Control	81	0.111028	Control	81	4.27972e-05
82	0.0195473	Control	82	0.0100941	Control	82	0.201033	Control	82	0.0659403	Control	82	5.6886e-05
83	0.0163546	Control	83	0.00970651	Control	83	0.229386	Control	83	0.0488624	Control	83	2.94025e-05
84	0.0187755	Control	84	0.00566224	Control	84	0.196957	Control	84	0.0356164	Control	84	1.84577e-05
85	0.0232486	Control	85	0.00324545	Control	85	0.157179	Control	85	0.0267052	Control	85	2.29515e-05
86	0.0248518	Control	86	0.00397118	Control	86	0.140302	Control	86	0.0189583	Control	86	7.79324e-05
87	0.025346	Control	87	0.00375968	Control	87	0.146063	Control	87	0.0089891	Control	87	0.000136439
88	0.0231403	Control	88	0.00162048	Control	88	0.161253	Control	88	0.00572313	Control	88	0.00022196
89	0.022747	Control	89	4.54095e-05	Control	89	0.182222	Control	89	0.00460857	Control	89	0.00024071
90	0.0227259	Control	90	1.77384e-05	Control	90	0.15655	Control	90	0.0059473	Control	90	0.000226159
91	0.0205663	Control	91	1.69188e-05	Control	91	0.121348	Control	91	0.00624389	Control	91	0.000153904
92	0.017754	Control	92	1.63854e-05	Control	92	0.0746192	Control	92	0.00731622	Control	92	0.000107637
93	0.011685	Control	93	0.000294846	Control	93	0.0518845	Control	93	0.00645426	Control	93	9.78406e-05
94	0.00806254	Control	94	0.00834317	Control	94	0.0376828	Control	94	0.00646068	Control	94	0.000132393
95	0.0112578	Control	95	0.0176351	Control	95	0.0483597	Control	95	0.00919196	Control	95	0.000160244
96	0.0163234	Control	96	0.0242059	Control	96	0.0801915	Control	96	0.013696	Control	96	0.000172247
97	0.0182427	Control	97	0.0183094	Control	97	0.105966	Control	97	0.0198467	Control	97	0.0001269
98	0.0125347	Control	98	0.00929491	Control	98	0.103579	Control	98	0.0434601	Control	98	8.67812e-05
99	0.0130886	Control	99	0.00257033	Control	99	0.0808606	Control	99	0.0610493	Control	99	4.40881e-05
100	0.0164741	Control	100	0.000426808	Control	100	0.0640211	Control	100	0.0793498	Control	100	9.58626e-05
101	0.0176603	Control	101	0.000204235	Control	101	0.0596105	Control	101	0.0819398	Control	101	0.000221756
102	0.0131158	Control	102	0.000987326	Control	102	0.0794838	Control	102	0.0633875	Control	102	0.0003656
103	0.00736518	Control	103	0.00594412	Control	103	0.0909401	Control	103	0.0386633	Control	103	0.000324062
104	0.00451236	Control	104	0.0106733	Control	104	0.0982436	Control	104	0.0103477	Control	104	0.000207698
105	0.00213416	Control	105	0.0162763	Control	105	0.0747681	Control	105	0.0145964	Control	105	0.000120556
106	0.00250581	Control	106	0.0255152	Control	106	0.0706281	Control	106	0.0186842	Control	106	0.000100433
107	0.00491329	Control	107	0.0373089	Control	107	0.0667402	Control	107	0.0226534	Control	107	0.00010104
108	0.00633292	Control	108	0.0571238	Control	108	0.0714462	Control	108	0.0174224	Control	108	5.40509e-05
109	0.0058827	Control	109	0.0743354	Control	109	0.0658273	Control	109	0.0121786	Control	109	4.28354e-05
110	0.0040275	Control	110	0.0873773	Control	110	0.0553959	Control	110	0.0055511	Control	110	4.05694e-05
111	0.00288508	Control	111	0.0844388	Control	111	0.0413138	Control	111	0.00123547	Control	111	0.00139727
112	0.00236059	Control	112	0.0696437	Control	112	0.0293996	Control	112	0.000917152	Control	112	0.00709409
113	0.00130667	Control	113	0.0489411	Control	113	0.0359434	Control	113	0.000653581	Control	113	0.0224145
114	0.000543867	Control	114	0.0307756	Control	114	0.0480078	Control	114	0.00110787	Control	114	0.0322804
115	0.000310798	Control	115	0.0156055	Control	115	0.0480552	Control	115	0.00761078	Control	115	0.033777
116	0.000120885	Control	116	0.00803778	Control	116	0.0368814	Control	116	0.0113756	Control	116	0.0266918
117	4.27134e-05	Control	117	0.00283944	Control	117	0.0236894	Control	117	0.0142257	Control	117	0.0176773
118	7.05914e-06	Control	118	0.00163799	Control	118	0.0240323	Control	118	0.0092023	Control	118	0.0105409
119	4.68002e-06	Control	119	0.000302236	Control	119	0.0290425	Control	119	0.0064339	Control	119	0.0025922
120	4.08035e-06	Control	120	0.000406864	Control	120	0.0391915	Control	120	0.00422211	Control	120	0.00159214
121	7.99775e-06	Control	121	0.000652996	Control	121	0.045434	Control	121	0.00444819	Control	121	0.00241828
122	3.74337e-05	Control	122	0.000660405	Control	122	0.0579582	Control	122	0.00476724	Control	122	0.00211595
123	5.12326e-05	Control	123	0.00053569	Control	123	0.0616957	Control	123	0.00454776	Control	123	0.000900681
124	5.32206e-05	Control	124	3.81307e-05	Control	124	0.0706441	Control	124	0.00429914	Control	124	1.66844e-05
125	2.43648e-05	Control	125	0.000171874	Control	125	0.0552719	Control	125	0.00372505	Control	125	8.13401e-06
126	1.10157e-05	Control	126	0.000392833	Control	126	0.0515285	Control	126	0.00352586	Control	126	2.68936e-06
127	8.18678e-06	Control	127	0.00039967	Control	127	0.0469406	Control	127	0.00269724	Control	127	4.83737e-06
128	7.21949e-05	Control	128	0.000259337	Control	128	0.0613959	Control	128	0.00536156	Control	128	6.51345e-06
129	9.23881e-05	Control	129	3.62313e-05	Control	129	0.0614049	Control	129	0.0104956	Control	129	2.07861e-05
130	8.85619e-05	Control	130	3.3083e-05	Control	130	0.0554386	Control	130	0.0149032	Control	130	4.07707e-05
131	2.39802e-05	Control	131	2.18559e-05	Control	131	0.0491633	Control	131	0.0133236	Control	131	0.000124096
132	3.29166e-06	Control	132	2.39439e-05	Control	132	0.0432531	Control	132	0.00792241	Control	132	0.000163777
133	3.12219e-06	Control	133	2.30267e-05	Control	133	0.0365594	Control	133	0.00326736	Control	133	0.000155292
134	3.07004e-06	Control	134	8.96351e-05	Control	134	0.0249375	Control	134	0.00185449	Control	134	7.74882e-05
135	4.04776e-06	Control	135	0.000216939	Control	135	0.0190409	Control	135	0.00167354	Control	135	9.09142e-05
136	5.09066e-06	Control	136	0.000455474	Control	136	0.0170106	Control	136	0.00181588	Control	136	0.00014695
137	5.85981e-06	Control	137	0.000537277	Control	137	0.019173	Control	137	0.00205498	Control	137	0.000388673
138	5.42961e-06	Control	138	0.000470916	Control	138	0.0197204	Control	138	0.00220762	Control	138	0.000687948
139	4.66699e-06	Control	139	0.000298372	Control	139	0.0215652	Control	139	0.00224173	Control	139	0.000727681
140	3.89785e-06	Control	140	0.000329588	Control	140	0.0220754	Control	140	0.00228393	Control	140	0.000492364
141	4.28242e-06	Control	141	0.000337569	Control	141	0.0234813	Control	141	0.0527612	Control	141	0.000146495
142	4.98637e-06	Control	142	0.000280998	Control	142	0.0227232	Control	142	0.188427	Control	142	3.86157e-05
143	5.9641e-06	Control	143	9.92686e-05	Control	143	0.0189685	Control	143	0.295644	Control	143	2.54535e-05
144	5.2471e-06	Control	144	3.41238e-05	Control	144	0.0151471	Control	144	0.325077	Control	144	5.18786e-06
145	5.14933e-06	Control	145	5.21094e-05	Control	145	0.0127146	Control	145	0.267878	Control	145	1.24682e-05
146	6.34215e-06	Control	146	5.23826e-05	Control	146	0.0163307	Control	146	0.24677	Control	146	1.27666e-05
147	2.25788e-05	Control	147	4.98587e-05	Control	147	0.0198983	Control	147	0.257317	Control	147	1.29089e-05
148	3.94152e-05	Control	148	2.62596e-05	Control	148	0.0274897	Control	148	0.299817	Control	148	1.01814e-05
149	4.96356e-05	Control	149	2.78793e-05	Control	149	0.0363859	Control	149	0.31858	Control	149	7.78456e-05
150	5.99864e-05	Control	150	2.56611e-05	Control	150	0.0717262	Control	150	0.26833	Control	150	0.000178362
151	0.000109101	Control	151	2.79898e-05	Control	151	0.0889106	Control	151	0.176851	Control	151	0.000231004
152	9.81436e-05	Control	152	2.84712e-05	Control	152	0.153918	Control	152	0.094028	Control	152	0.000220271
153	7.20059e-05	Control	153	2.71442e-05	Control	153	0.147422	Control	153	0.0792488	Control	153	0.000219573
154	5.30576e-06	Control	154	1.89483e-05	Control	154	0.127664	Control	154	0.0717506	Control	154	0.000248726
155	3.21996e-06	Control	155	1.5826e-05	Control	155	0.0507607	Control	155	0.0753091	Control	155	0.00023632
156	4.41278e-06	Control	156	1.41933e-05	Control	156	0.0197997	Control	156	0.0736079	Control	156	0.00017689
157	5.37094e-06	Control	157	1.38811e-05	Control	157	0.0164179	Control	157	0.0800098	Control	157	0.000132479
158	5.55345e-06	Control	158	1.29379e-05	Control	158	0.0154657	Control	158	0.132838	Control	158	0.000117825
159	3.36336e-06	Control	159	1.3107e-05	Control	159	0.0217763	Control	159	0.230657	Control	159	0.000102813
160	1.92937e-06	Control	160	1.4434e-05	Control	160	0.0205362	Control	160	0.322028	Control	160	8.94879e-05
161	1.88374e-06	Control	161	1.45836e-05	Control	161	0.0201962	Control	161	0.393832	Control	161	8.80825e-05
162	2.04669e-06	Control	162	1.56699e-05	Control	162	0.0136768	Control	162	0.37864	Control	162	6.27366e-05
163	2.0858e-06	Control	163	1.45641e-05	Control	163	0.0117147	Control	163	0.316479	Control	163	3.30531e-05
164	2.21617e-06	Control	164	1.60992e-05	Control	164	0.00848128	Control	164	0.195966	Control	164	4.23357e-06
165	3.52631e-06	Control	165	1.49999e-05	Control	165	0.00322844	Control	165	0.0973811	Control	165	3.88309e-06
166	4.56921e-06	Control	166	1.70099e-05	Control	166	0.00144299	Control	166	0.0447955	Control	166	4.15376e-06
167	5.032e-06	Control	167	1.65285e-05	Control	167	0.00126666	Control	167	0.0190631	Control	167	4.23704e-06
168	4.66047e-06	Control	168	1.90263e-05	Control	168	0.00114959	Control	168	0.040447	Control	168	3.85532e-06
169	3.87829e-06	Control	169	1.72765e-05	Control	169	0.000907187	Control	169	0.0731988	Control	169	3.53607e-06
170	3.42854e-06	Control	170	1.68798e-05	Control	170	0.000984963	Control	170	0.0903293	Control	170	4.6663e-05
171	3.16781e-06	Control	171	1.67692e-05	Control	171	0.000823972	Control	171	0.0796982	Control	171	5.34748e-05
172	3.08308e-06	Control	172	2.00346e-05	Control	172	0.000826709	Control	172	0.0572453	Control	172	6.50408e-05
173	2.91361e-06	Control	173	2.14721e-05	Control	173	0.000634336	Control	173	0.0489263	Control	173	2.33853e-05
174	2.42475e-06	Control	174	2.05354e-05	Control	174	0.000467446	Control	174	0.0405475	Control	174	2.41209e-05
175	2.97227e-06	Control	175	1.68017e-05	Control	175	0.000732211	Control	175	0.0346685	Control	175	2.49572e-05
176	3.18737e-06	Control	176	1.56764e-05	Control	176	0.00748705	Control	176	0.0303317	Control	176	4.18464e-05
177	4.90164e-06	Control	177	1.62943e-05	Control	177	0.0298041	Control	177	0.0293811	Control	177	6.0016e-05
178	5.40028e-05	Control	178	1.74847e-05	Control	178	0.0563365	Control	178	0.0262895	Control	178	5.64418e-05
179	8.04468e-05	Control	179	2.00411e-05	Control	179	0.0507704	Control	179	0.0231509	Control	179	4.96195e-05
180	7.88564e-05	Control	180	2.26364e-05	Control	180	0.0284461	Control	180	0.0206484	Control	180	3.14256e-05
181	3.00942e-05	Control	181	2.24413e-05	Control	181	0.0048241	Control	181	0.0224822	Control	181	2.51342e-05
182	4.23679e-06	Control	182	2.14201e-05	Control	182	0.0189401	Control	182	0.0278103	Control	182	1.41165e-05
183	4.69958e-06	Control	183	1.96052e-05	Control	183	0.0841792	Control	183	0.0287412	Control	183	2.0741e-05
184	4.10643e-06	Control	184	0.000288667	Control	184	0.141963	Control	184	0.0244833	Control	184	0.000748158
185	3.37639e-06	Control	185	0.0022125	Control	185	0.156865	Control	185	0.0158555	Control	185	0.00177063
186	0.0012655	Control	186	0.00417597	Control	186	0.107699	Control	186	0.00941153	Control	186	0.00181929
187	0.0627233	Control	187	0.00603367	Control	187	0.0532404	Control	187	0.0066482	Control	187	0.0011018
188	0.102794	Control	188	0.00778611	Control	188	0.0259527	Control	188	0.0061676	Control	188	8.30161e-05
189	0.107095	Control	189	0.0115557	Control	189	0.0108427	Control	189	0.00583527	Control	189	3.01971e-05
190	0.0465552	Control	190	0.0199981	Control	190	0.00601592	Control	190	0.00682146	Control	190	1.76595e-05
191	0.00671705	Control	191	0.0291262	Control	191	0.0170403	Control	191	0.00718233	Control	191	4.31824e-05
192	0.0041936	Control	192	0.042178	Control	192	0.0292128	Control	192	0.00860132	Control	192	0.000212643
193	0.00636836	Control	193	0.0502276	Control	193	0.0332979	Control	193	0.00723014	Control	193	0.000866976
194	0.00879477	Control	194	0.0559982	Control	194	0.0236796	Control	194	0.00559063	Control	194	0.00109556
195	0.00898133	Control	195	0.053276	Control	195	0.0160618	Control	195	0.00419977	Control	195	0.00104146
196	0.0163232	Control	196	0.0483703	Control	196	0.0144832	Control	196	0.00535279	Control	196	0.000486867
197	0.0231118	Control	197	0.0449191	Control	197	0.0106827	Control	197	0.00454726	Control	197	0.000330954
198	0.025306	Control	198	0.0422246	Control	198	0.00528107	Control	198	0.0043331	Control	198	0.000325659
199	0.0189075	Control	199	0.0431817	Control	199	0.00163882	Control	199	0.00601344	Control	199	0.000350512
200	0.0131702	Control	200	0.0483141	Control	200	0.00249103	Control	200	0.00604936	Control	200	0.000300549
201	0.00925849	Control	201	0.0604156	Control	201	0.0148883	Control	201	0.00487189	Control	201	0.000226718
202	0.00613823	Control	202	0.0707578	Control	202	0.021799	Control	202	0.00224297	Control	202	0.000200546
203	0.00409674	Control	203	0.0646786	Control	203	0.0215916	Control	203	0.00257182	Control	203	0.000206341
204	0.00337793	Control	204	0.043708	Control	204	0.00923515	Control	204	0.00267572	Control	204	0.000233457
205	0.00300169	Control	205	0.0252357	Control	205	0.0016332	Control	205	0.00121155	Control	205	0.000259164
206	0.0020291	Control	206	0.0236739	Control	206	0.000499488	Control	206	0.000672239	Control	206	0.000260909
207	0.00136261	Control	207	0.0345196	Control	207	0.00100462	Control	207	0.0014876	Control	207	0.000290923
208	0.000921065	Control	208	0.0362867	Control	208	0.00110153	Control	208	0.00327688	Control	208	0.000252925
209	0.000359325	Control	209	0.031566	Control	209	0.000913754	Control	209	0.00428325	Control	209	0.000279558
210	0.00045243	Control	210	0.0302775	Control	210	0.000187842	Control	210	0.00853924	Control	210	0.000212876
211	0.000392059	Control	211	0.0401325	Control	211	0.000146578	Control	211	0.00789965	Control	211	0.000171185
212	0.000332086	Control	212	0.0477426	Control	212	0.000194629	Control	212	0.00740546	Control	212	0.000134784
213	0.000235657	Control	213	0.0513691	Control	213	0.000230941	Control	213	0.00256286	Control	213	0.000136418
214	0.000235754	Control	214	0.0481065	Control	214	0.00028254	Control	214	0.00217214	Control	214	0.000113175
215	0.000267693	Control	215	0.0459359	Control	215	0.000336559	Control	215	0.00438381	Control	215	7.65998e-05
216	0.000218097	Control	216	0.0507995	Control	216	0.000394937	Control	216	0.00849855	Control	216	4.74993e-05
217	0.000313561	Control	217	0.060556	Control	217	0.000415029	Control	217	0.0240929	Control	217	8.02123e-05
218	0.00126347	Control	218	0.0797373	Control	218	0.00041058	Control	218	0.0366178	Control	218	0.000138667
219	0.00232585	Control	219	0.0887282	Control	219	0.00041965	Control	219	0.0626169	Control	219	0.000178799
220	0.00259086	Control	220	0.0927048	Control	220	0.000517421	Control	220	0.0624966	Control	220	0.00021925
221	0.00188154	Control	221	0.0844514	Control	221	0.000679044	Control	221	0.0515393	Control	221	0.000210273
222	0.00138496	Control	222	0.0833416	Control	222	0.000903467	Control	222	0.0312304	Control	222	0.000236813
223	0.00115844	Control	223	0.114663	Control	223	0.00103212	Control	223	0.0253039	Control	223	0.00014956
224	0.000822028	Control	224	0.138984	Control	224	0.00110826	Control	224	0.0240562	Control	224	8.92624e-05
225	0.000210477	Control	225	0.134501	Control	225	0.00115255	Control	225	0.0149366	Control	225	1.35301e-05
226	4.80322e-05	Control	226	0.0888373	Control	226	0.00121302	Control	226	0.00570786	Control	226	7.13461e-06
227	6.58332e-05	Control	227	0.044385	Control	227	0.00115059	Control	227	0.00366029	Control	227	2.16953e-05
228	0.00061071	Control	228	0.0190831	Control	228	0.00101721	Control	228	0.00348188	Control	228	7.04577e-05
229	0.000897919	Control	229	0.00503837	Control	229	0.00066303	Control	229	0.00330038	Control	229	0.000175967
230	0.000872446	Control	230	0.00112843	Control	230	0.00039625	Control	230	0.0034403	Control	230	0.000228037
231	0.000304006	Control	231	0.000689319	Control	231	0.000136897	Control	231	0.00374199	Control	231	0.000190087
232	9.79676e-06	Control	232	0.000625859	Control	232	9.41891e-05	Control	232	0.00396393	Control	232	0.000154751
233	1.01227e-05	Control	233	0.000645052	Control	233	0.00280297	Control	233	0.0212434	Control	233	0.000148803
234	9.56862e-06	Control	234	0.000619666	Control	234	0.0123261	Control	234	0.163904	Control	234	0.00017764
235	1.0051e-05	Control	235	0.000513015	Control	235	0.0140168	Control	235	0.28311	Control	235	0.000131942
236	1.10287e-05	Control	236	0.000356008	Control	236	0.0139604	Control	236	0.334389	Control	236	0.000145097
237	1.24366e-05	Control	237	0.000261794	Control	237	0.00540704	Control	237	0.261125	Control	237	0.000146711
238	1.19999e-05	Control	238	0.000247275	Control	238	0.00443299	Control	238	0.208536	Control	238	0.00013689
239	9.94016e-06	Control	239	0.00023626	Control	239	0.00190405	Control	239	0.207931	Control	239	6.94999e-05
240	9.28835e-06	Control	240	0.000231768	Control	240	0.0010723	Control	240	0.205469	Control	240	3.71444e-05
241	8.53224e-06	Control	241	0.000233372	Control	241	0.000344899	Control	241	0.204625	Control	241	2.22679e-05
242	8.06294e-06	Control	242	0.000226182	Control	242	0.000287869	Control	242	0.200503	Control	242	1.23815e-05
243	7.15691e-06	Control	243	0.000192731	Control	243	0.00132607	Control	243	0.190511	Control	243	5.90271e-06
244	7.07218e-06	Control	244	0.000176443	Control	244	0.00137267	Control	244	0.178155	Control	244	1.06464e-05
245	6.40081e-06	Control	245	0.000122436	Control	245	0.0012536	Control	245	0.15808	Control	245	4.63021e-05
246	6.58332e-06	Control	246	0.000121265	Control	246	6.44568e-05	Control	246	0.143464	Control	246	0.00333848
247	7.39157e-06	Control	247	0.000147787	Control	247	2.81921e-06	Control	247	0.143677	Control	247	0.00951682
248	8.03034e-06	Control	248	0.000199912	Control	248	3.6856e-06	Control	248	0.15398	Control	248	0.0116817
249	8.3367e-06	Control	249	0.000158282	Control	249	8.53327e-06	Control	249	0.16512	Control	249	0.00892148
250	8.52572e-06	Control	250	9.17687e-05	Control	250	3.30398e-05	Control	250	0.159404	Control	250	0.00294092
251	2.32958e-05	Control	251	3.00345e-05	Control	251	6.34322e-05	Control	251	0.1515	Control	251	0.000783689
252	2.39933e-05	Control	252	2.65133e-05	Control	252	7.30588e-05	Control	252	0.140931	Control	252	0.000538059
253	2.40389e-05	Control	253	2.06417e-05	Control	253	4.88342e-05	Control	253	0.139651	Control	253	0.00115591
254	9.06673e-06	Control	254	2.43103e-05	Control	254	1.85518e-05	Control	254	0.133425	Control	254	0.00126218
255	8.4084e-06	Control	255	2.95488e-05	Control	255	3.49995e-06	Control	255	0.133493	Control	255	0.00107331
256	1.18891e-05	Control	256	3.23762e-05	Control	256	1.31196e-05	Control	256	0.143033	Control	256	0.000352708
257	1.42356e-05	Control	257	7.68945e-05	Control	257	1.69153e-05	Control	257	0.138907	Control	257	0.000372728
258	1.93849e-05	Control	258	0.0002711	Control	258	1.7761e-05	Control	258	0.10028	Control	258	0.00038015
259	1.78858e-05	Control	259	0.000519589	Control	259	9.49592e-06	Control	259	0.044654	Control	259	0.00031791
260	1.50765e-05	Control	260	0.00273244	Control	260	2.98561e-05	Control	260	0.00833089	Control	260	0.000181991
261	1.01096e-05	Control	261	0.00326357	Control	261	5.05051e-05	Control	261	0.00303527	Control	261	8.56291e-05
262	7.60667e-06	Control	262	0.00438497	Control	262	4.99138e-05	Control	262	0.00205447	Control	262	0.00010003
263	8.74734e-06	Control	263	0.00380158	Control	263	2.67756e-05	Control	263	0.00230655	Control	263	7.88901e-05
264	8.70171e-06	Control	264	0.00363069	Control	264	5.47339e-06	Control	264	0.00274291	Control	264	9.82153e-05
265	8.21937e-06	Control	265	0.00252611	Control	265	4.78578e-06	Control	265	0.00283108	Control	265	5.30931e-05
266	7.56104e-06	Control	266	0.000867817	Control	266	2.83296e-06	Control	266	0.00272257	Control	266	4.72911e-05
267	7.25469e-06	Control	267	0.000467941	Control	267	4.82704e-06	Control	267	0.00266598	Control	267	3.06344e-05
268	1.73643e-05	Control	268	0.000325895	Control	268	4.54787e-05	Control	268	0.00249061	Control	268	3.2019e-05
269	4.75237e-05	Control	269	0.000310431	Control	269	5.73125e-05	Control	269	0.00215861	Control	269	2.72475e-05
270	8.09879e-05	Control	270	0.000150077	Control	270	5.57103e-05	Control	270	0.00177581	Control	270	5.20937e-05
271	7.41764e-05	Control	271	2.36078e-05	Control	271	2.69063e-05	Control	271	0.00131393	Control	271	0.000156642
272	4.48904e-05	Control	272	1.66434e-05	Control	272	1.47355e-05	Control	272	0.0015277	Control	272	0.000388947
273	1.16153e-05	Control	273	4.77013e-05	Control	273	0.00015243	Control	273	0.00178074	Control	273	0.000484029
274	8.75386e-06	Control	274	0.000151786	Control	274	0.000815721	Control	274	0.00308131	Control	274	0.000476381
275	8.51269e-06	Control	275	0.000273979	Control	275	0.00488987	Control	275	0.00432975	Control	275	0.000329771
276	1.37076e-05	Control	276	0.000392712	Control	276	0.0108068	Control	276	0.00661892	Control	276	0.000242282
277	1.98477e-05	Control	277	0.000436901	Control	277	0.0104241	Control	277	0.00774329	Control	277	0.00023741
278	1.92285e-05	Control	278	0.000455825	Control	278	0.00723628	Control	278	0.00591399	Control	278	0.000213736
279	1.46397e-05	Control	279	0.000407066	Control	279	0.00228403	Control	279	0.00573811	Control	279	0.000211491
280	8.07597e-06	Control	280	0.00035554	Control	280	0.0020076	Control	280	0.0109576	Control	280	0.000130616
281	1.18565e-05	Control	281	0.000321143	Control	281	0.00133159	Control	281	0.0191262	Control	281	7.14155e-05
282	2.98074e-05	Control	282	0.000270033	Control	282	0.000753973	Control	282	0.0275034	Control	282	4.67289e-05
283	0.000856203	Control	283	0.000353007	Control	283	0.00127648	Control	283	0.0283582	Control	283	5.66292e-05
284	0.0127338	Control	284	0.000311125	Control	284	0.00161114	Control	284	0.0260981	Control	284	9.56578e-05
285	0.0478223	Control	285	0.00026208	Control	285	0.00154521	Control	285	0.0169798	Control	285	7.90289e-05
286	0.0761357	Control	286	8.31217e-05	Control	286	0.0014131	Control	286	0.00951456	Control	286	5.76182e-05
287	0.0839735	Control	287	1.71811e-05	Control	287	0.00131211	Control	287	0.00510242	Control	287	4.62569e-05
288	0.0614596	Control	288	1.24023e-05	Control	288	0.00111412	Control	288	0.00438694	Control	288	0.000126476
289	0.0430686	Control	289	1.07718e-05	Control	289	0.000955616	Control	289	0.00400491	Control	289	0.000256304
290	0.0409038	Control	290	1.60797e-05	Control	290	0.000657226	Control	290	0.00538957	Control	290	0.000694045
291	0.0498333	Control	291	1.92974e-05	Control	291	0.000574218	Control	291	0.00720725	Control	291	0.00121685
292	0.0608642	Control	292	1.99738e-05	Control	292	0.000680289	Control	292	0.0115246	Control	292	0.00123783
293	0.0534895	Control	293	1.49869e-05	Control	293	0.000879091	Control	293	0.0128825	Control	293	0.000867823
294	0.0391587	Control	294	1.30528e-05	Control	294	0.00103493	Control	294	0.0121947	Control	294	0.000380542
295	0.0253558	Control	295	1.05723e-05	Control	295	0.00102682	Control	295	0.00860465	Control	295	0.000294792
296	0.0228483	Control	296	1.2385e-05	Control	296	0.000902745	Control	296	0.00546927	Control	296	0.00021273
297	0.0265824	Control	297	2.79877e-05	Control	297	0.000931467	Control	297	0.004753	Control	297	0.000113564
298	0.0318685	Control	298	2.86902e-05	Control	298	0.00144474	Control	298	0.00404026	Control	298	5.31348e-05
299	0.0358439	Control	299	2.71984e-05	Control	299	0.00156294	Control	299	0.00489608	Control	299	3.92646e-05
300	0.0427365	Control	300	1.43191e-05	Control	300	0.00129316	Control	300	0.00603927	Control	300	5.47206e-05
301	0.0424823	Control	301	1.86295e-05	Control	301	0.00062178	Control	301	0.00729405	Control	301	8.41543e-05
302	0.0397568	Control	302	1.80051e-05	Control	302	0.000849992	Control	302	0.00868882	Control	302	0.000145909
303	0.0293073	Control	303	1.58802e-05	Control	303	0.00109326	Control	303	0.00903636	Control	303	0.000894088
304	0.0219751	Control	304	1.13616e-05	Control	304	0.000932086	Control	304	0.00936347	Control	304	0.00144497
305	0.0201519	Control	305	1.07458e-05	Control	305	0.00047327	Control	305	0.00927868	Control	305	0.00150401
306	0.0242164	Control	306	1.12749e-05	Control	306	0.000375759	Control	306	0.00901643	Control	306	0.000827052
307	0.0344976	Control	307	1.16825e-05	Control	307	0.00039592	Control	307	0.0110652	Control	307	0.000519771
308	0.0482999	Control	308	1.17085e-05	Control	308	0.000307755	Control	308	0.0106342	Control	308	0.0110723
309	0.0583794	Control	309	1.08586e-05	Control	309	0.000106559	Control	309	0.00942403	Control	309	0.0139947
310	0.0533959	Control	310	1.11621e-05	Control	310	8.41637e-05	Control	310	0.00597206	Control	310	0.0151466
311	0.0556357	Control	311	1.3738e-05	Control	311	7.42415e-05	Control	311	0.00512456	Control	311	0.00460624
312	0.0608703	Control	312	1.45879e-05	Control	312	4.10436e-05	Control	312	0.0159272	Control	312	0.00164438
313	0.0732707	Control	313	1.52644e-05	Control	313	2.25055e-05	Control	313	0.0327328	Control	313	0.0298149
314	0.0692638	Control	314	1.53685e-05	Control	314	2.33926e-05	Control	314	0.039476	Control	314	0.119726
315	0.0544068	Control	315	1.6019e-05	Control	315	3.54739e-05	Control	315	0.0283769	Control	315	0.184177
316	0.043011	Control	316	1.5646e-05	Control	316	4.03491e-05	Control	316	0.0112505	Control	316	0.198375
317	0.044344	Control	317	1.26539e-05	Control	317	3.49995e-05	Control	317	0.00300831	Control	317	0.130274
318	0.0562819	Control	318	1.16738e-05	Control	318	2.4369e-05	Control	318	0.00224983	Control	318	0.0799861
319	0.0697466	Control	319	1.19513e-05	Control	319	1.83936e-05	Control	319	0.00214806	Control	319	0.0529125
320	0.0780568	Control	320	1.28533e-05	Control	320	1.68465e-05	Control	320	0.002278	Control	320	0.0541234
321	0.0871214	Control	321	1.15264e-05	Control	321	7.57886e-05	Control	321	0.00244446	Control	321	0.0571452
322	0.0909432	Control	322	1.10667e-05	Control	322	0.000516768	Control	322	0.00253446	Control	322	0.0565769
323	0.0893174	Control	323	1.3365e-05	Control	323	0.000961151	Control	323	0.00211952	Control	323	0.0509329
324	0.0898836	Control	324	1.53772e-05	Control	324	0.000963578	Control	324	0.00169971	Control	324	0.0503096
325	0.0971659	Control	325	1.72679e-05	Control	325	0.000526264	Control	325	0.00108006	Control	325	0.053566
326	0.105258	Control	326	1.8751e-05	Control	326	9.06479e-05	Control	326	0.000976303	Control	326	0.0522133
327	0.0947364	Control	327	2.02947e-05	Control	327	8.86401e-05	Control	327	0.000935967	Control	327	0.051376
328	0.0856529	Control	328	2.07024e-05	Control	328	0.000158171	Control	328	0.00114296	Control	328	0.0437631
329	0.0853515	Control	329	1.80571e-05	Control	329	0.000203629	Control	329	0.00148394	Control	329	0.0389129
330	0.0998989	Control	330	2.18299e-05	Control	330	0.000165137	Control	330	0.00147795	Control	330	0.0341159
331	0.0952001	Control	331	2.24196e-05	Control	331	0.000117843	Control	331	0.00130498	Control	331	0.0330692
332	0.0763513	Control	332	2.50735e-05	Control	332	7.4214e-05	Control	332	0.00103441	Control	332	0.0357691
333	0.0548729	Control	333	1.92366e-05	Control	333	5.07939e-05	Control	333	0.000957373	Control	333	0.0348047
334	0.0388967	Control	334	1.68602e-05	Control	334	2.11441e-05	Control	334	0.00147319	Control	334	0.035809
335	0.02875	Control	335	1.70511e-05	Control	335	0.00134486	Control	335	0.00142468	Control	335	0.035747
336	0.0269556	Control	336	1.94708e-05	Control	336	0.00622631	Control	336	0.00148575	Control	336	0.0349879
337	0.0282249	Control	337	2.32002e-05	Control	337	0.013133	Control	337	0.00106619	Control	337	0.0340041
338	0.0382565	Control	338	3.63918e-05	Control	338	0.014726	Control	338	0.00111503	Control	338	0.030508
339	0.0419769	Control	339	3.41108e-05	Control	339	0.0106506	Control	339	0.00135739	Control	339	0.0397016
340	0.0433135	Control	340	3.19252e-05	Control	340	0.00384344	Control	340	0.00171363	Control	340	0.0591604
341	0.0359244	Control	341	1.71291e-05	Control	341	0.00145769	Control	341	0.00165924	Control	341	0.0631668
342	0.0321021	Control	342	1.91759e-05	Control	342	0.000858855	Control	342	0.00148749	Control	342	0.0537577
343	0.0284345	Control	343	1.67302e-05	Control	343	0.00101122	Control	343	0.00111878	Control	343	0.0311706
344	0.0252085	Control	344	1.42584e-05	Control	344	0.000533752	Control	344	0.00668346	Control	344	0.0243335
345	0.0144104	Control	345	1.13356e-05	Control	345	0.000340602	Control	345	0.160709	Control	345	0.0230078
346	0.0185928	Control	346	1.14223e-05	Control	346	0.000109598	Control	346	0.318774	Control	346	0.0272767
347	0.0160949	Control	347	1.12749e-05	Control	347	4.74865e-05	Control	347	0.458871	Control	347	0.0269024
348	0.0153929	Control	348	1.11014e-05	Control	348	3.30604e-05	Control	348	0.439946	Control	348	0.0277991
349	0.0133767	Control	349	1.0607e-05	Control	349	1.29684e-05	Control	349	0.418148	Control	349	0.0311401
350	0.0182748	Control	350	1.15004e-05	Control	350	1.17719e-05	Control	350	0.349084	Control	350	0.0396814
351	0.0214242	Control	351	2.2888e-05	Control	351	2.63012e-05	Control	351	0.27059	Control	351	0.0441544
352	0.0190544	Control	352	0.000256841	Control	352	4.64482e-05	Control	352	0.180796	Control	352	0.0364528
353	0.015036	Control	353	0.00064343	Control	353	5.24648e-05	Control	353	0.144406	Control	353	0.0258576
354	0.0118422	Control	354	0.000954659	Control	354	4.10711e-05	Control	354	0.125266	Control	354	0.0174789
355	0.0123466	Control	355	0.00106367	Control	355	0.000284988	Control	355	0.114109	Control	355	0.0172381
356	0.0203697	Control	356	0.00100203	Control	356	0.00102077	Control	356	0.112248	Control	356	0.0209869
357	0.0260638	Control	357	0.00097518	Control	357	0.00101377	Control	357	0.106478	Control	357	0.0219984
358	0.0297953	Control	358	0.000900679	Control	358	0.00074784	Control	358	0.0973368	Control	358	0.0224879
359	0.0242708	Control	359	0.000849127	Control	359	1.27896e-06	Control	359	0.0805635	Control	359	0.0265772
360	0.0205946	Control	360	0.000794522	Control	360	1.65715e-06	Control	360	0.0715503	Control	360	0.0317417
361	0.0159594	Control	361	0.000722302	Control	361	1.05205e-06	Control	361	0.0689952	Control	361	0.0329731
362	0.0174195	Control	362	0.00068258	Control	362	1.79467e-06	Control	362	0.0756587	Control	362	0.0255979
363	0.0245104	Control	363	0.000616266	Control	363	0.00129244	Control	363	0.0855151	Control	363	0.0198638
364	0.048282	Control	364	0.00062265	Control	364	0.00528304	Control	364	0.0883666	Control	364	0.0183729
365	0.0650822	Control	365	0.000530326	Control	365	0.0090293	Control	365	0.0857044	Control	365	0.0171245
366	0.0690193	Control	366	0.000529901	Control	366	0.00841889	Control	366	0.0874642	Control	366	0.0152575
367	0.0571312	Control	367	0.000456259	Control	367	0.00445154	Control	367	0.115991	Control	367	0.0110557
368	0.050517	Control	368	0.000433804	Control	368	0.000705077	Control	368	0.136194	Control	368	0.00957483
369	0.0538333	Control	369	0.000393562	Control	369	3.49582e-05	Control	369	0.150362	Control	369	0.00891044
370	0.0638837	Control	370	0.000381134	Control	370	2.34682e-05	Control	370	0.14244	Control	370	0.00881798
371	0.0814015	Control	371	0.000403527	Control	371	2.23818e-05	Control	371	0.145514	Control	371	0.00931806
372	0.105493	Control	372	0.000418956	Control	372	1.23701e-05	Control	372	0.138493	Control	372	0.0109662
373	0.090229	Control	373	0.000398167	Control	373	8.61165e-05	Control	373	0.136439	Control	373	0.011894
374	0.0657281	Control	374	0.000334777	Control	374	0.000411976	Control	374	0.138652	Control	374	0.0127558
375	0.0497216	Control	375	0.00031449	Control	375	0.000573489	Control	375	0.21247	Control	375	0.0129105
376	0.0570068	Control	376	0.000320544	Control	376	0.00049002	Control	376	0.289306	Control	376	0.0130423
377	0.074235	Control	377	0.000340197	Control	377	0.000166835	Control	377	0.332874	Control	377	0.0129538
378	0.0756726	Control	378	0.000293537	Control	378	0.000216515	Control	378	0.316307	Control	378	0.0120447
379	0.0835409	Control	379	0.000248507	Control	379	0.000511982	Control	379	0.306601	Control	379	0.0120571
380	0.0704682	Control	380	0.000174517	Control	380	0.000904492	Control	380	0.319373	Control	380	0.0187152
381	0.0551752	Control	381	0.000139912	Control	381	0.00102084	Control	381	0.329908	Control	381	0.0478878
382	0.0385275	Control	382	0.000149218	Control	382	0.00102755	Control	382	0.313696	Control	382	0.0547923
383	0.0337978	Control	383	0.000217275	Control	383	0.000890664	Control	383	0.284765	Control	383	0.0535949
384	0.0277246	Control	384	0.000275566	Control	384	0.000783059	Control	384	0.253853	Control	384	0.0430446
385	0.0202158	Control	385	0.000357396	Control	385	0.000720459	Control	385	0.223834	Control	385	0.0586375
386	0.0154774	Control	386	0.000370353	Control	386	0.00066347	Control	386	0.21363	Control	386	0.0675475
387	0.0149395	Control	387	0.000341871	Control	387	0.000585185	Control	387	0.206957	Control	387	0.0708565
388	0.0203441	Control	388	0.000255766	Control	388	0.000604253	Control	388	0.205288	Control	388	0.0646105
389	0.0283164	Control	389	0.000234135	Control	389	0.000501751	Control	389	0.203674	Control	389	0.0772801
390	0.0306141	Control	390	0.000240666	Control	390	0.000360151	Control	390	0.195478	Control	390	0.0781752
391	0.029298	Control	391	0.00025293	Control	391	9.99719e-05	Control	391	0.193437	Control	391	0.0734014
392	0.0245435	Control	392	0.000224109	Control	392	1.74653e-06	Control	392	0.185073	Control	392	0.0553268
393	0.0299962	Control	393	0.000140658	Control	393	1.2377e-06	Control	393	0.177035	Control	393	0.0417817
394	0.0399315	Control	394	6.70941e-05	Control	394	7.21993e-07	Control	394	0.184086	Control	394	0.0357577
395	0.0535288	Control	395	1.29314e-05	Control	395	5.70718e-07	Control	395	0.199215	Control	395	0.0341372
396	0.0684793	Control	396	9.86984e-06	Control	396	1.95969e-06	Control	396	0.221456	Control	396	0.0333114
397	0.0907078	Control	397	8.77704e-06	Control	397	4.52311e-05	Control	397	0.227413	Control	397	0.0381238
398	0.095226	Control	398	7.85771e-06	Control	398	0.00575603	Control	398	0.226093	Control	398	0.045507
399	0.108242	Control	399	1.01907e-05	Control	399	0.0644986	Control	399	0.218155	Control	399	0.0546131
400	0.0941812	Control	400	1.12488e-05	Control	400	0.0889999	Control	400	0.206799	Control	400	0.063501
401	0.085081	Control	401	1.06244e-05	Control	401	0.0997319	Control	401	0.19333	Control	401	0.0646592
402	0.0517818	Control	402	1.00693e-05	Control	402	0.0603801	Control	402	0.179767	Control	402	0.0683628
403	0.0429791	Control	403	7.68425e-06	Control	403	0.0728023	Control	403	0.17558	Control	403	0.074628
404	0.0576157	Control	404	7.25927e-06	Control	404	0.121178	Control	404	0.182747	Control	404	0.0843859
405	0.0838708	Control	405	8.02249e-06	Control	405	0.156316	Control	405	0.188599	Control	405	0.0764517
406	0.0852594	Control	406	1.03295e-05	Control	406	0.170534	Control	406	0.186544	Control	406	0.0618806
407	0.0658504	Control	407	2.00779e-05	Control	407	0.173458	Control	407	0.173671	Control	407	0.0531707
408	0.0407776	Control	408	2.41629e-05	Control	408	0.155062	Control	408	0.166738	Control	408	0.0652226
409	0.0329106	Control	409	2.4718e-05	Control	409	0.155499	Control	409	0.167458	Control	409	0.0727253
410	0.0398838	Control	410	1.63919e-05	Control	410	0.127562	Control	410	0.172375	Control	410	0.0710802
411	0.0383423	Control	411	1.66348e-05	Control	411	0.120484	Control	411	0.174821	Control	411	0.0614941
412	0.0339455	Control	412	1.98698e-05	Control	412	0.102277	Control	412	0.168726	Control	412	0.0568886
413	0.0198496	Control	413	9.091e-05	Control	413	0.0953974	Control	413	0.164214	Control	413	0.0580127
414	0.0175246	Control	414	0.000331776	Control	414	0.0918553	Control	414	0.164815	Control	414	0.0679922
415	0.0215257	Control	415	0.000396814	Control	415	0.114511	Control	415	0.180137	Control	415	0.0815129
416	0.0246691	Control	416	0.000326676	Control	416	0.133705	Control	416	0.191363	Control	416	0.0883811
417	0.0289547	Control	417	8.23758e-05	Control	417	0.16939	Control	417	0.196093	Control	417	0.0766687
418	0.0336061	Control	418	1.45272e-05	Control	418	0.18533	Control	418	0.195077	Control	418	0.0647478
419	0.0356506	Control	419	1.73806e-05	Control	419	0.222011	Control	419	0.209066	Control	419	0.0582462
420	0.0343895	Control	420	1.84301e-05	Control	420	0.230095	Control	420	0.225197	Control	420	0.0641495
421	0.0287099	Control	421	3.25757e-05	Control	421	0.227758	Control	421	0.230029	Control	421	0.0631134
422	0.0253131	Control	422	4.32434e-05	Control	422	0.210315	Control	422	0.227283	Control	422	0.05899
423	0.0227492	Control	423	4.85773e-05	Control	423	0.205736	Control	423	0.215542	Control	423	0.0620627
424	0.0185896	Control	424	4.76059e-05	Control	424	0.181844	Control	424	0.208884	Control	424	0.0723798
425	0.0147787	Control	425	0.000210996	Control	425	0.163006	Control	425	0.193994	Control	425	0.0814053
426	0.0146815	Control	426	0.000209409	Control	426	0.126934	Control	426	0.190063	Control	426	0.0783258
427	0.0203642	Control	427	0.000200866	Control	427	0.131137	Control	427	0.188925	Control	427	0.0751487
428	0.0268835	Control	428	2.68862e-05	Control	428	0.137655	Control	428	0.153204	Control	428	0.0887703
429	0.0422223	Control	429	3.4822e-05	Control	429	0.153349	Control	429	0.103741	Control	429	0.10291
430	0.050266	Control	430	5.0919e-05	Control	430	0.136471	Control	430	0.0505122	Control	430	0.116421
431	0.0539873	Control	431	5.97654e-05	Control	431	0.0989093	Control	431	0.0375892	Control	431	0.112451
432	0.040677	Control	432	8.05979e-05	Control	432	0.100798	Control	432	0.0337593	Control	432	0.10863
433	0.0313718	Control	433	0.000108074	Control	433	0.121526	Control	433	0.0357284	Control	433	0.0938391
434	0.0261353	Control	434	9.82907e-05	Control	434	0.147753	Control	434	0.034947	Control	434	0.0804939
435	0.0286136	Control	435	7.27835e-05	Control	435	0.139704	Control	435	0.0367863	Control	435	0.0671551
436	0.0323013	Control	436	4.49433e-05	Control	436	0.15787	Control	436	0.0371694	Control	436	0.068388
437	0.0312409	Control	437	6.72415e-05	Control	437	0.173036	Control	437	0.0364597	Control	437	0.0745394
438	0.0254128	Control	438	0.000106122	Control	438	0.181057	Control	438	0.0327221	Control	438	0.081589
439	0.0181886	Control	439	0.000297084	Control	439	0.145299	Control	439	0.0322074	Control	439	0.086913
440	0.0167898	Control	440	0.00167937	Control	440	0.131824	Control	440	0.0341073	Control	440	0.0914819
441	0.0176992	Control	441	0.00359954	Control	441	0.135385	Control	441	0.0391435	Control	441	0.0903436
442	0.02318	Control	442	0.00438968	Control	442	0.125633	Control	442	0.0378512	Control	442	0.0844527
443	0.0275664	Control	443	0.00317385	Control	443	0.110232	Control	443	0.0348846	Control	443	0.075794
444	0.0282126	Control	444	0.00122031	Control	444	0.0928601	Control	444	0.0322101	Control	444	0.0767322
445	0.0221787	Control	445	0.000232262	Control	445	0.110227	Control	445	0.0347417	Control	445	0.0714728
446	0.0176089	Control	446	6.46049e-05	Control	446	0.114874	Control	446	0.0332663	Control	446	0.0753336
447	0.0189838	Control	447	6.36422e-05	Control	447	0.115783	Control	447	0.0275222	Control	447	0.0795844
448	0.0241584	Control	448	0.000139357	Control	448	0.104673	Control	448	0.0174294	Control	448	0.0964289
449	0.0215483	Control	449	0.000947261	Control	449	0.106129	Control	449	0.0150871	Control	449	0.0976379
450	0.0165357	Control	450	0.00101883	Control	450	0.132804	Control	450	0.0172171	Control	450	0.0815193
451	0.011148	Control	451	0.000940228	Control	451	0.17458	Control	451	0.0193971	Control	451	0.0572675
452	0.011022	Control	452	0.000150693	Control	452	0.196378	Control	452	0.0201382	Control	452	0.0392883
453	0.0140598	Control	453	0.000117137	Control	453	0.212023	Control	453	0.0166192	Control	453	0.0339109
454	0.0178683	Control	454	0.000245115	Control	454	0.209625	Control	454	0.0151156	Control	454	0.0286852
455	0.022065	Control	455	0.000225688	Control	455	0.210141	Control	455	0.0137101	Control	455	0.0231593
456	0.0210246	Control	456	0.000177319	Control	456	0.187168	Control	456	0.0161626	Control	456	0.0195419
457	0.0170467	Control	457	6.44835e-05	Control	457	0.168416	Control	457	0.0168229	Control	457	0.0194336
458	0.0147312	Control	458	5.51948e-05	Control	458	0.148842	Control	458	0.0171851	Control	458	0.0247374
459	0.0162016	Control	459	8.77357e-05	Control	459	0.125885	Control	459	0.0177559	Control	459	0.0294328
460	0.0187597	Control	460	6.418e-05	Control	460	0.111253	Control	460	0.0194761	Control	460	0.0341838
461	0.0182169	Control	461	5.35989e-05	Control	461	0.114668	Control	461	0.022807	Control	461	0.0382061
462	0.0167884	Control	462	2.10146e-05	Control	462	0.157065	Control	462	0.0240151	Control	462	0.040934
463	0.016341	Control	463	2.59669e-05	Control	463	0.178111	Control	463	0.0267958	Control	463	0.0465907
464	0.0157251	Control	464	3.04248e-05	Control	464	0.207248	Control	464	0.0267535	Control	464	0.0530099
465	0.0145977	Control	465	4.0789e-05	Control	465	0.231599	Control	465	0.02923	Control	465	0.0579212
466	0.0113738	Control	466	3.75106e-05	Control	466	0.220518	Control	466	0.0336058	Control	466	0.0619869
467	0.0103106	Control	467	4.31914e-05	Control	467	0.176637	Control	467	0.0368182	Control	467	0.0514523
468	0.00856322	Control	468	3.209e-05	Control	468	0.121314	Control	468	0.0423397	Control	468	0.0410411
469	0.00888048	Control	469	3.59494e-05	Control	469	0.0984243	Control	469	0.0475274	Control	469	0.0322976
470	0.00982777	Control	470	2.9835e-05	Control	470	0.0838817	Control	470	0.0529737	Control	470	0.0365237
471	0.0111086	Control	471	3.35817e-05	Control	471	0.0538123	Control	471	0.0533374	Control	471	0.0449332
472	0.0132833	Control	472	2.98003e-05	Control	472	0.0337608	Control	472	0.0456328	Control	472	0.0504942
473	0.0136609	Control	473	3.15523e-05	Control	473	0.0294539	Control	473	0.0380429	Control	473	0.0519546
474	0.0175474	Control	474	3.56719e-05	Control	474	0.0672521	Control	474	0.0321399	Control	474	0.0515738
475	0.0172354	Control	475	3.40674e-05	Control	475	0.103395	Control	475	0.0295481	Control	475	0.0588147
476	0.0191799	Control	476	2.80744e-05	Control	476	0.122428	Control	476	0.0294964	Control	476	0.0736797
477	0.0186869	Control	477	1.94274e-05	Control	477	0.145896	Control	477	0.0288023	Control	477	0.0886119
478	0.0201692	Control	478	2.35384e-05	Control	478	0.174582	Control	478	0.030697	Control	478	0.0848425
479	0.019402	Control	479	2.69729e-05	Control	479	0.200589	Control	479	0.0301582	Control	479	0.0856656
480	0.0200738	Control	480	3.44924e-05	Control	480	0.18747	Control	480	0.0251708	Control	480	0.0861467
481	0.0221785	Control	481	3.3998e-05	Control	481	0.16945	Control	481	0.0203218	Control	481	0.0873955
482	0.0314773	Control	482	3.0685e-05	Control	482	0.151212	Control	482	0.0206111	Control	482	0.074603
483	0.0331749	Control	483	2.55506e-05	Control	483	0.126006	Control	483	0.0232833	Control	483	0.0579617
484	0.0337426	Control	484	0.00125363	Control	484	0.109233	Control	484	0.0225218	Control	484	0.057639
485	0.028928	Control	485	0.0064764	Control	485	0.0938236	Control	485	0.0180486	Control	485	0.0588161
486	0.0305328	Control	486	0.00913944	Control	486	0.102567	Control	486	0.0161317	Control	486	0.0624597
487	0.0368328	Control	487	0.00982057	Control	487	0.111686	Control	487	0.0147447	Control	487	0.0612397
488	0.0340209	Control	488	0.00503457	Control	488	0.116556	Control	488	0.013644	Control	488	0.0601738
489	0.0289371	Control	489	0.00250108	Control	489	0.121005	Control	489	0.0122999	Control	489	0.0846895
490	0.0192101	Control	490	0.000602598	Control	490	0.108539	Control	490	0.0134698	Control	490	0.110633
491	0.0172627	Control	491	0.000516683	Control	491	0.107803	Control	491	0.0136711	Control	491	0.125291
492	0.0155653	Control	492	0.000776716	Control	492	0.0810484	Control	492	0.0127093	Control	492	0.0986687
493	0.0135951	Control	493	0.000799361	Control	493	0.0658636	Control	493	0.0106438	Control	493	0.0660484
494	0.0132595	Control	494	0.000445634	Control	494	0.0627057	Control	494	0.0082938	Control	494	0.0610274
495	0.0168954	Control	495	5.46137e-05	Control	495	0.0864778	Control	495	0.00781992	Control	495	0.0766372
496	0.026102	Control	496	1.63919e-05	Control	496	0.109437	Control	496	0.00858519	Control	496	0.0794946
497	0.0295535	Control	497	1.72158e-05	Control	497	0.132125	Control	497	0.0097272	Control	497	0.0549585
498	0.0307566	Control	498	1.42237e-05	Control	498	0.135771	Control	498	0.00943984	Control	498	0.0270735
499	0.0253974	Control	499	1.13789e-05	Control	499	0.134821	Control	499	0.0198582	Control	499	0.0125892
500	0.0251262	Control	500	1.1006e-05	Control	500	0.116527	Control	500	0.047721	Control	500	0.0110494
501	0.0252205	Control	501	1.22896e-05	Control	501	0.0933374	Control	501	0.0989538	Control	501	0.00997031
502	0.0245345	Control	502	1.27406e-05	Control	502	0.071457	Control	502	0.143186	Control	502	0.0110974
503	0.0247576	Control	503	1.28186e-05	Control	503	0.072041	Control	503	0.142558	Control	503	0.0134338
504	0.0238931	Control	504	1.39982e-05	Control	504	0.0820709	Control	504	0.11229	Control	504	0.0147405
505	0.0237691	Control	505	1.562e-05	Control	505	0.101828	Control	505	0.0753255	Control	505	0.0139607
506	0.0235675	Control	506	1.68169e-05	Control	506	0.106604	Control	506	0.0603677	Control	506	0.0124257
507	0.021422	Control	507	1.66087e-05	Control	507	0.10959	Control	507	0.0500343	Control	507	0.0126723
508	0.0201281	Control	508	2.31135e-05	Control	508	0.10366	Control	508	0.0341905	Control	508	0.0169172
509	0.0162887	Control	509	3.05635e-05	Control	509	0.0974626	Control	509	0.0222898	Control	509	0.0325717
510	0.0137254	Control	510	3.2567e-05	Control	510	0.102094	Control	510	0.0135455	Control	510	0.0503879
511	0.0158511	Control	511	2.59669e-05	Control	511	0.125286	Control	511	0.0154735	Control	511	0.063231
512	0.0159505	Control	512	1.86902e-05	Control	512	0.13923	Control	512	0.0177084	Control	512	0.0565798
513	0.0157225	Control	513	1.73026e-05	Control	513	0.15033	Control	513	0.0173384	Control	513	0.0470364
514	0.0112195	Control	514	1.65827e-05	Control	514	0.145583	Control	514	0.0154632	Control	514	0.0366757
515	0.00929245	Control	515	1.49262e-05	Control	515	0.159265	Control	515	0.0243325	Control	515	0.0270331
516	0.00926379	Control	516	1.5169e-05	Control	516	0.177949	Control	516	0.030627	Control	516	0.0186096
517	0.00954215	Control	517	3.6678e-05	Control	517	0.190103	Control	517	0.0286443	Control	517	0.0157113
518	0.0103924	Control	518	4.14308e-05	Control	518	0.195177	Control	518	0.0178467	Control	518	0.0203719
519	0.010346	Control	519	4.15088e-05	Control	519	0.203047	Control	519	0.0141389	Control	519	0.0197522
520	0.00971404	Control	520	2.21421e-05	Control	520	0.194227	Control	520	0.0179782	Control	520	0.0196154
521	0.00963683	Control	521	1.86295e-05	Control	521	0.201547	Control	521	0.0190263	Control	521	0.0173518
522	0.0109525	Control	522	1.62098e-05	Control	522	0.199922	Control	522	0.017854	Control	522	0.0188831
523	0.0125341	Control	523	1.36686e-05	Control	523	0.201258	Control	523	0.0156679	Control	523	0.0247991
524	0.0150313	Control	524	1.31569e-05	Control	524	0.185019	Control	524	0.0156981	Control	524	0.0377751
525	0.01476	Control	525	1.32089e-05	Control	525	0.184439	Control	525	0.0161547	Control	525	0.0456763
526	0.0163071	Control	526	1.62445e-05	Control	526	0.205825	Control	526	0.0190387	Control	526	0.0485583
527	0.0165988	Control	527	1.55593e-05	Control	527	0.242194	Control	527	0.0202849	Control	527	0.0385705
528	0.0167683	Control	528	1.58195e-05	Control	528	0.250877	Control	528	0.0198666	Control	528	0.0341401
529	0.0122424	Control	529	1.43971e-05	Control	529	0.256948	Control	529	0.022344	Control	529	0.0260438
530	0.00791169	Control	530	1.36859e-05	Control	530	0.261493	Control	530	0.0210159	Control	530	0.0272666
531	0.00622676	Control	531	1.33217e-05	Control	531	0.243743	Control	531	0.0192753	Control	531	0.0257925
532	0.00664664	Control	532	1.20381e-05	Control	532	0.241989	Control	532	0.0124733	Control	532	0.0284216
533	0.0069257	Control	533	1.45706e-05	Control	533	0.207702	Control	533	0.0135204	Control	533	0.0281408
534	0.00620606	Control	534	1.57935e-05	Control	534	0.196933	Control	534	0.0158567	Control	534	0.0273446
535	0.00605264	Control	535	1.91326e-05	Control	535	0.17736	Control	535	0.0159698	Control	535	0.0205601
536	0.00535198	Control	536	1.84127e-05	Control	536	0.20193	Control	536	0.0147152	Control	536	0.0142391
537	0.00668076	Control	537	1.73546e-05	Control	537	0.225184	Control	537	0.0149244	Control	537	0.017096
538	0.0127852	Control	538	1.60016e-05	Control	538	0.223427	Control	538	0.0200905	Control	538	0.0328831
539	0.0195171	Control	539	1.74587e-05	Control	539	0.200295	Control	539	0.0197068	Control	539	0.0529074
540	0.0181785	Control	540	1.82826e-05	Control	540	0.166856	Control	540	0.0168635	Control	540	0.0556229
541	0.0124322	Control	541	1.79964e-05	Control	541	0.158588	Control	541	0.011971	Control	541	0.0470184
542	0.00650642	Control	542	1.62705e-05	Control	542	0.138061	Control	542	0.012109	Control	542	0.0438746
543	0.00648947	Control	543	1.4692e-05	Control	543	0.155655	Control	543	0.0156604	Control	543	0.052385
544	0.00744519	Control	544	1.17432e-05	Control	544	0.184245	Control	544	0.0167478	Control	544	0.0687146
545	0.00744697	Control	545	9.26273e-06	Control	545	0.192484	Control	545	0.016021	Control	545	0.0955638
546	0.00783153	Control	546	1.09453e-05	Control	546	0.199847	Control	546	0.0141249	Control	546	0.105536
547	0.00699486	Control	547	1.54466e-05	Control	547	0.178959	Control	547	0.0168869	Control	547	0.0946319
548	0.00745267	Control	548	1.70511e-05	Control	548	0.21134	Control	548	0.0178071	Control	548	0.0766022
549	0.00744189	Control	549	1.7372e-05	Control	549	0.252854	Control	549	0.0205702	Control	549	0.0800144
550	0.00989839	Control	550	1.38334e-05	Control	550	0.281269	Control	550	0.0207408	Control	550	0.0943448
551	0.0116906	Control	551	1.49869e-05	Control	551	0.291508	Control	551	0.0314965	Control	551	0.085081
552	0.0114306	Control	552	1.49088e-05	Control	552	0.287986	Control	552	0.0347492	Control	552	0.0604855
553	0.00897128	Control	553	1.52991e-05	Control	553	0.305757	Control	553	0.0345499	Control	553	0.0348535
554	0.00733485	Control	554	1.464e-05	Control	554	0.304032	Control	554	0.0233872	Control	554	0.0203134
555	0.00722484	Control	555	1.61751e-05	Control	555	0.294053	Control	555	0.0159573	Control	555	0.0196696
556	0.00704953	Control	556	1.86035e-05	Control	556	0.291904	Control	556	0.0155692	Control	556	0.0249597
557	0.00787566	Control	557	1.92366e-05	Control	557	0.288312	Control	557	0.0167391	Control	557	0.031159
558	0.00921131	Control	558	1.85775e-05	Control	558	0.240309	Control	558	0.0204134	Control	558	0.0321373
559	0.0104255	Control	559	2.07371e-05	Control	559	0.198275	Control	559	0.0170366	Control	559	0.0322199
560	0.00983134	Control	560	2.13875e-05	Control	560	0.185727	Control	560	0.0136818	Control	560	0.0345507
561	0.00754257	Control	561	1.94274e-05	Control	561	0.208808	Control	561	0.00857074	Control	561	0.0413076
562	0.00545762	Control	562	1.72245e-05	Control	562	0.250233	Control	562	0.00515581	Control	562	0.0477909
563	0.00532034	Control	563	1.56807e-05	Control	563	0.246365	Control	563	0.00354575	Control	563	0.0441151
564	0.00734529	Control	564	1.53425e-05	Control	564	0.235068	Control	564	0.00163646	Control	564	0.0329703
565	0.00984496	Control	565	1.43885e-05	Control	565	0.183684	Control	565	0.0024349	Control	565	0.0221535
566	0.0103947	Control	566	2.25931e-05	Control	566	0.13919	Control	566	0.00562431	Control	566	0.0211643
567	0.0111809	Control	567	3.59148e-05	Control	567	0.114619	Control	567	0.00801124	Control	567	0.0286881
568	0.0112881	Control	568	4.71723e-05	Control	568	0.134529	Control	568	0.00832881	Control	568	0.0376964
569	0.0110401	Control	569	5.54549e-05	Control	569	0.211021	Control	569	0.00578564	Control	569	0.0419564
570	0.00942553	Control	570	5.32e-05	Control	570	0.281941	Control	570	0.00395298	Control	570	0.051536
571	0.00817548	Control	571	4.94186e-05	Control	571	0.284496	Control	571	0.00255206	Control	571	0.0653161
572	0.00900305	Control	572	3.97916e-05	Control	572	0.249873	Control	572	0.00155118	Control	572	0.0847131
573	0.0108475	Control	573	3.60622e-05	Control	573	0.180018	Control	573	0.000831557	Control	573	0.0924186
574	0.0100656	Control	574	3.73458e-05	Control	574	0.128033	Control	574	0.000563534	Control	574	0.123355
575	0.00805779	Control	575	0.00246791	Control	575	0.0952911	Control	575	0.000461127	Control	575	0.130323
576	0.00736621	Control	576	0.00686697	Control	576	0.112398	Control	576	0.000408625	Control	576	0.118064
577	0.00891686	Control	577	0.0108908	Control	577	0.160414	Control	577	0.000451201	Control	577	0.0722478
578	0.0113644	Control	578	0.0103305	Control	578	0.188908	Control	578	0.00076877	Control	578	0.0544502
579	0.0116952	Control	579	0.00953788	Control	579	0.226519	Control	579	0.00145829	Control	579	0.0597128
580	0.0109291	Control	580	0.00761798	Control	580	0.203238	Control	580	0.00204783	Control	580	0.0689544
581	0.00956491	Control	581	0.00892836	Control	581	0.179853	Control	581	0.00384436	Control	581	0.0826401
582	0.0070839	Control	582	0.00894885	Control	582	0.144763	Control	582	0.00970211	Control	582	0.0928932
583	0.00568644	Control	583	0.0124742	Control	583	0.162519	Control	583	0.0149996	Control	583	0.0977897
584	0.00540338	Control	584	0.0154394	Control	584	0.186919	Control	584	0.018908	Control	584	0.0854161
585	0.00816458	Control	585	0.0177979	Control	585	0.193939	Control	585	0.0259916	Control	585	0.0653669
586	0.0119194	Control	586	0.0159622	Control	586	0.201228	Control	586	0.0427511	Control	586	0.0530861
587	0.0116124	Control	587	0.0139565	Control	587	0.218276	Control	587	0.059289	Control	587	0.0441941
588	0.0113213	Control	588	0.0126309	Control	588	0.258866	Control	588	0.0613576	Control	588	0.0431654
589	0.00836841	Control	589	0.0123032	Control	589	0.273867	Control	589	0.0486698	Control	589	0.04589
590	0.00837616	Control	590	0.013494	Control	590	0.273372	Control	590	0.0351315	Control	590	0.0513066
591	0.011329	Control	591	0.0132947	Control	591	0.281332	Control	591	0.0299812	Control	591	0.0517781
592	0.0137702	Control	592	0.0121977	Control	592	0.287181	Control	592	0.0285936	Control	592	0.0478049
593	0.0138587	Control	593	0.00865895	Control	593	0.220986	Control	593	0.0263009	Control	593	0.0445598
594	0.00959059	Control	594	0.00826225	Control	594	0.109993	Control	594	0.0229202	Control	594	0.0563015
595	0.00696561	Control	595	0.00983859	Control	595	0.026945	Control	595	0.0213077	Control	595	0.0590843
596	0.00709732	Control	596	0.0145021	Control	596	0.0196216	Control	596	0.021836	Control	596	0.0724306
597	0.00719082	Control	597	0.015554	Control	597	0.0263909	Control	597	0.0223471	Control	597	0.0666868
598	0.0079401	Control	598	0.0177636	Control	598	0.0258694	Control	598	0.0225779	Control	598	0.0609338
599	0.00793898	Control	599	0.0174971	Control	599	0.024662	Control	599	0.0211166	Control	599	0.0438177
600	0.0075655	Control	600	0.0175815	Control	600	0.0330469	Control	600	0.0192655	Control	600	0.0359429
601	0.0069098	Control	601	0.0159047	Control	601	0.0551814	Control	601	0.0178697	Control	601	0.0384997
602	0.00643236	Control	602	0.012296	Control	602	0.115044	Control	602	0.0230377	Control	602	0.0410414
603	0.00735271	Control	603	0.0143803	Control	603	0.137313	Control	603	0.0245896	Control	603	0.0457626
604	0.0121068	Control	604	0.0141583	Control	604	0.129895	Control	604	0.0259763	Control	604	0.0450832
605	0.0124522	Control	605	0.0151903	Control	605	0.0777359	Control	605	0.0195273	Control	605	0.0421638
606	0.0119941	Control	606	0.0103427	Control	606	0.0386256	Control	606	0.0133037	Control	606	0.0390274
607	0.00738715	Control	607	0.00923305	Control	607	0.018468	Control	607	0.00958873	Control	607	0.03557
608	0.00781145	Control	608	0.00932699	Control	608	0.00774518	Control	608	0.00613177	Control	608	0.0309714
609	0.00891844	Control	609	0.0100988	Control	609	0.00704727	Control	609	0.00585397	Control	609	0.0252865
610	0.0102414	Control	610	0.0105946	Control	610	0.00685394	Control	610	0.00289589	Control	610	0.0250682
611	0.0111972	Control	611	0.0119994	Control	611	0.0143071	Control	611	0.00252286	Control	611	0.0260473
612	0.0156125	Control	612	0.0141482	Control	612	0.0255894	Control	612	0.00227654	Control	612	0.030287
613	0.0246073	Control	613	0.0149522	Control	613	0.0320101	Control	613	0.00239481	Control	613	0.0325228
614	0.029409	Control	614	0.013918	Control	614	0.0254222	Control	614	0.00237365	Control	614	0.0333798
615	0.0282865	Control	615	0.0127178	Control	615	0.012908	Control	615	0.00290461	Control	615	0.0327967
616	0.0239956	Control	616	0.0144056	Control	616	0.00488018	Control	616	0.00274003	Control	616	0.0400928
617	0.0228094	Control	617	0.0163168	Control	617	0.00226533	Control	617	0.00295265	Control	617	0.0491585
618	0.0291303	Control	618	0.0215035	Control	618	0.00707419	Control	618	0.00321374	Control	618	0.0567089
619	0.037376	Control	619	0.0185231	Control	619	0.0283203	Control	619	0.00322901	Control	619	0.0597077
620	0.0426356	Control	620	0.0165999	Control	620	0.0351579	Control	620	0.00339972	Control	620	0.0669639
621	0.0392414	Control	621	0.0116487	Control	621	0.0533904	Control	621	0.00271056	Control	621	0.0668214
622	0.0319815	Control	622	0.0125195	Control	622	0.0841644	Control	622	0.00259245	Control	622	0.0673662
623	0.0379884	Control	623	0.0138586	Control	623	0.0986175	Control	623	0.00177626	Control	623	0.066405
624	0.0455416	Control	624	0.0146623	Control	624	0.0940339	Control	624	0.00146418	Control	624	0.0776933
625	0.047509	Control	625	0.0138493	Control	625	0.0750588	Control	625	0.0464053	Control	625	0.0765636
626	0.0365132	Control	626	0.0130236	Control	626	0.0721837	Control	626	0.11832	Control	626	0.0759359
627	0.0318617	Control	627	0.0117768	Control	627	0.0574348	Control	627	0.144988	Control	627	0.0670405
628	0.0460895	Control	628	0.0126615	Control	628	0.032716	Control	628	0.103365	Control	628	0.0636651
629	0.0596569	Control	629	0.0140449	Control	629	0.0401823	Control	629	0.0323423	Control	629	0.0580009
630	0.0613543	Control	630	0.0169065	Control	630	0.0552929	Control	630	0.00615115	Control	630	0.058952
631	0.045122	Control	631	0.0184575	Control	631	0.0746687	Control	631	0.00452887	Control	631	0.0546237
632	0.0356757	Control	632	0.017424	Control	632	0.0518486	Control	632	0.0056269	Control	632	0.0460163
633	0.0403761	Control	633	0.0150644	Control	633	0.0316137	Control	633	0.00643947	Control	633	0.0369859
634	0.0467068	Control	634	0.0122408	Control	634	0.00343689	Control	634	0.00543678	Control	634	0.035073
635	0.0404146	Control	635	0.0139659	Control	635	0.000154914	Control	635	0.00450434	Control	635	0.0384965
636	0.0275911	Control	636	0.018472	Control	636	2.4699e-05	Control	636	0.00336621	Control	636	0.0473431
637	0.0182301	Control	637	0.0242708	Control	637	1.54025e-05	Control	637	0.00309176	Control	637	0.0575329
638	0.0212028	Control	638	0.0212408	Control	638	1.02133e-05	Control	638	0.00285096	Control	638	0.0747635
639	0.0266628	Control	639	0.0156544	Control	639	9.30568e-06	Control	639	0.00295684	Control	639	0.0781279
640	0.051001	Control	640	0.00936066	Control	640	6.61941e-06	Control	640	0.00297421	Control	640	0.0690584
641	0.0590381	Control	641	0.00880947	Control	641	3.36013e-05	Control	641	0.00284692	Control	641	0.0533305
642	0.0679528	Control	642	0.0137706	Control	642	0.000123779	Control	642	0.0028688	Control	642	0.04847
643	0.0521121	Control	643	0.020187	Control	643	0.000187672	Control	643	0.00284691	Control	643	0.0546252
644	0.0444237	Control	644	0.024026	Control	644	0.00020798	Control	644	0.00232467	Control	644	0.0546105
645	0.0396999	Control	645	0.019802	Control	645	0.000162927	Control	645	0.00209254	Control	645	0.0471193
646	0.0397856	Control	646	0.0131891	Control	646	0.000139338	Control	646	0.0015702	Control	646	0.0420933
647	0.0471008	Control	647	0.00984019	Control	647	0.000271616	Control	647	0.00133759	Control	647	0.0423504
648	0.0389553	Control	648	0.00786668	Control	648	0.000701896	Control	648	0.00161347	Control	648	0.0474839
649	0.0302478	Control	649	0.00895839	Control	649	0.001234	Control	649	0.00179134	Control	649	0.0524624
650	0.0201584	Control	650	0.00760551	Control	650	0.00148965	Control	650	0.00250051	Control	650	0.0617434
651	0.0276496	Control	651	0.014935	Control	651	0.00130245	Control	651	0.00340439	Control	651	0.0649425
652	0.0305355	Control	652	0.0183041	Control	652	0.00103809	Control	652	0.00568461	Control	652	0.070905
653	0.0374714	Control	653	0.0215356	Control	653	0.00519812	Control	653	0.0108815	Control	653	0.0648971
654	0.0363653	Control	654	0.0190455	Control	654	0.0319057	Control	654	0.0127685	Control	654	0.0641546
655	0.051111	Control	655	0.0178204	Control	655	0.0571551	Control	655	0.0232751	Control	655	0.0707661
656	0.0523912	Control	656	0.0152358	Control	656	0.0863786	Control	656	0.0370436	Control	656	0.0717732
657	0.0635181	Control	657	0.0132997	Control	657	0.194275	Control	657	0.0520665	Control	657	0.0722496
658	0.0532391	Control	658	0.0150383	Control	658	0.397123	Control	658	0.0544681	Control	658	0.0525207
659	0.0439653	Control	659	0.0179701	Control	659	0.535584	Control	659	0.0524988	Control	659	0.0516901
660	0.0221419	Control	660	0.0150679	Control	660	0.487945	Control	660	0.0612854	Control	660	0.064886
661	0.0148014	Control	661	0.0119749	Control	661	0.307348	Control	661	0.0783079	Control	661	0.0753163
662	0.0146315	Control	662	0.0115627	Control	662	0.172267	Control	662	0.091453	Control	662	0.0738728
663	0.0164639	Control	663	0.0153146	Control	663	0.121342	Control	663	0.0906466	Control	663	0.0608824
664	0.0137542	Control	664	0.0149993	Control	664	0.0958876	Control	664	0.0766897	Control	664	0.0527525
665	0.0126884	Control	665	0.010958	Control	665	0.135812	Control	665	0.0559807	Control	665	0.0512686
666	0.0120693	Control	666	0.0105276	Control	666	0.204127	Control	666	0.0382685	Control	666	0.0433931
667	0.0130902	Control	667	0.0121805	Control	667	0.272744	Control	667	0.029034	Control	667	0.0534086
668	0.0132198	Control	668	0.0193311	Control	668	0.280374	Control	668	0.0338078	Control	668	0.0561943
669	0.0128182	Control	669	0.0202518	Control	669	0.27611	Control	669	0.0534188	Control	669	0.0754958
670	0.0141619	Control	670	0.0185201	Control	670	0.255467	Control	670	0.0688242	Control	670	0.0956649
671	0.0127591	Control	671	0.0142995	Control	671	0.206423	Control	671	0.074627	Control	671	0.112856
672	0.00999693	Control	672	0.0146752	Control	672	0.141762	Control	672	0.0662507	Control	672	0.143913
673	0.00633542	Control	673	0.0210022	Control	673	0.112087	Control	673	0.0544461	Control	673	0.155152
674	0.00662588	Control	674	0.0242744	Control	674	0.0981135	Control	674	0.0444613	Control	674	0.147871
675	0.010064	Control	675	0.0284432	Control	675	0.0785585	Control	675	0.0322727	Control	675	0.112308
676	0.0154037	Control	676	0.0319616	Control	676	0.0534724	Control	676	0.0305484	Control	676	0.0835704
677	0.018436	Control	677	0.037446	Control	677	0.04439	Control	677	0.0408719	Control	677	0.0876024
678	0.0169716	Control	678	0.0454657	Control	678	0.0409406	Control	678	0.0537058	Control	678	0.10555
679	0.0135798	Control	679	0.0467751	Control	679	0.0432846	Control	679	0.0573511	Control	679	0.140221
680	0.0111701	Control	680	0.0402924	Control	680	0.050791	Control	680	0.0448629	Control	680	0.149085
681	0.0101313	Control	681	0.0270542	Control	681	0.0572741	Control	681	0.0340839	Control	681	0.121899
682	0.00785293	Control	682	0.0176147	Control	682	0.0565843	Control	682	0.0418695	Control	682	0.0654184
683	0.00613759	Control	683	0.015309	Control	683	0.0571528	Control	683	0.0562246	Control	683	0.0284331
684	0.00495137	Control	684	0.0175343	Control	684	0.0536937	Control	684	0.065291	Control	684	0.0204775
685	0.00454411	Control	685	0.0213576	Control	685	0.0500187	Control	685	0.060137	Control	685	0.0338793
686	0.00437831	Control	686	0.0236482	Control	686	0.0423305	Control	686	0.053593	Control	686	0.0590956
687	0.00487933	Control	687	0.0205413	Control	687	0.0390036	Control	687	0.0514906	Control	687	0.0667115
688	0.0053805	Control	688	0.01838	Control	688	0.0398567	Control	688	0.0523288	Control	688	0.0616977
689	0.00493623	Control	689	0.016529	Control	689	0.0418742	Control	689	0.0512125	Control	689	0.0454686
690	0.00525238	Control	690	0.0155621	Control	690	0.0451065	Control	690	0.0490978	Control	690	0.050746
691	0.00754743	Control	691	0.0171263	Control	691	0.0458417	Control	691	0.0456602	Control	691	0.0575483
692	0.0101208	Control	692	0.0151708	Control	692	0.0435377	Control	692	0.0438779	Control	692	0.0584465
693	0.0109293	Control	693	0.0143243	Control	693	0.0432188	Control	693	0.0417512	Control	693	0.0502643
694	0.00992491	Control	694	0.0134322	Control	694	0.0455515	Control	694	0.0409566	Control	694	0.0417563
695	0.00877142	Control	695	0.0204418	Control	695	0.0584507	Control	695	0.0531373	Control	695	0.0371452
696	0.00709298	Control	696	0.0222507	Control	696	0.0623903	Control	696	0.0607819	Control	696	0.0285218
697	0.00533384	Control	697	0.0157455	Control	697	0.0976015	Control	697	0.0659838	Control	697	0.0244322
698	0.00823492	Control	698	0.00740638	Control	698	0.0992433	Control	698	0.0562767	Control	698	0.027046
699	0.0126587	Control	699	0.00409601	Control	699	0.0982056	Control	699	0.0528287	Control	699	0.0384355
700	0.0154708	Control	700	0.003072	Control	700	0.0749096	Control	700	0.061001	Control	700	0.0491276
701	0.0123119	Control	701	0.00172935	Control	701	0.0857835	Control	701	0.0659365	Control	701	0.0460807
702	0.0086302	Control	702	0.000238134	Control	702	0.0867979	Control	702	0.0794857	Control	702	0.0333067
703	0.00709344	Control	703	9.32951e-05	Control	703	0.0689933	Control	703	0.0712618	Control	703	0.0235536
704	0.00570495	Control	704	4.72156e-05	Control	704	0.043542	Control	704	0.0649245	Control	704	0.0256343
705	0.00433631	Control	705	3.05115e-05	Control	705	0.0478552	Control	705	0.0495375	Control	705	0.0370696
706	0.00428994	Control	706	2.98003e-05	Control	706	0.0553596	Control	706	0.037309	Control	706	0.0473257
707	0.00727121	Control	707	3.05635e-05	Control	707	0.0605716	Control	707	0.0373955	Control	707	0.0598307
708	0.0100672	Control	708	3.57673e-05	Control	708	0.0462873	Control	708	0.0389964	Control	708	0.0634937
709	0.0115536	Control	709	5.06675e-05	Control	709	0.0377541	Control	709	0.0505177	Control	709	0.0629116
710	0.0100372	Control	710	5.73457e-05	Control	710	0.034802	Control	710	0.052166	Control	710	0.0582274
711	0.00831882	Control	711	5.28704e-05	Control	711	0.0404559	Control	711	0.0459428	Control	711	0.0599961
712	0.00675233	Control	712	3.87855e-05	Control	712	0.045192	Control	712	0.0450732	Control	712	0.067493
713	0.005831	Control	713	2.96355e-05	Control	713	0.0412346	Control	713	0.0506048	Control	713	0.0739076
714	0.00583834	Control	714	2.30354e-05	Control	714	0.048595	Control	714	0.0605751	Control	714	0.0822937
715	0.00506039	Control	715	2.28359e-05	Control	715	0.0692387	Control	715	0.061594	Control	715	0.092196
716	0.0042099	Control	716	2.88723e-05	Control	716	0.0927181	Control	716	0.0614431	Control	716	0.0976657
717	0.00305487	Control	717	3.19686e-05	Control	717	0.108701	Control	717	0.0575742	Control	717	0.0973124
718	0.00333742	Control	718	5.47611e-05	Control	718	0.111196	Control	718	0.0624731	Control	718	0.0859296
719	0.00432998	Control	719	8.87765e-05	Control	719	0.105362	Control	719	0.0649641	Control	719	0.0779847
720	0.0047882	Control	720	9.11269e-05	Control	720	0.0840335	Control	720	0.0744137	Control	720	0.0697221
721	0.00372472	Control	721	6.90628e-05	Control	721	0.0567299	Control	721	0.0701542	Control	721	0.0639727
722	0.0030226	Control	722	2.92886e-05	Control	722	0.0455388	Control	722	0.0718107	Control	722	0.0650333
723	0.00450547	Control	723	2.75974e-05	Control	723	0.053893	Control	723	0.0760032	Control	723	0.0592366
724	0.00602452	Control	724	2.58107e-05	Control	724	0.0626481	Control	724	0.0867367	Control	724	0.0514481
725	0.00708977	Control	725	2.42236e-05	Control	725	0.0576298	Control	725	0.0948676	Control	725	0.0324046
726	0.00695202	Control	726	2.2064e-05	Control	726	0.0479476	Control	726	0.0906494	Control	726	0.0254715
727	0.00591371	Control	727	2.26798e-05	Control	727	0.0469804	Control	727	0.0824744	Control	727	0.0252321
728	0.00458906	Control	728	2.40935e-05	Control	728	0.0457596	Control	728	0.0748515	Control	728	0.0295219
729	0.00312373	Control	729	2.58888e-05	Control	729	0.0445714	Control	729	0.0745212	Control	729	0.0413085
730	0.00280019	Control	730	3.70856e-05	Control	730	0.0371446	Control	730	0.0709971	Control	730	0.0459557
731	0.00481053	Control	731	4.43709e-05	Control	731	0.0385172	Control	731	0.0565754	Control	731	0.0582031
732	0.00528223	Control	732	4.84212e-05	Control	732	0.0391771	Control	732	0.0393983	Control	732	0.0639962
733	0.0053531	Control	733	0.00200728	Control	733	0.0447192	Control	733	0.0275655	Control	733	0.0641355
734	0.00364131	Control	734	0.00234675	Control	734	0.0402727	Control	734	0.0168826	Control	734	0.0530688
735	0.00305953	Control	735	0.00235841	Control	735	0.0357541	Control	735	0.00926376	Control	735	0.0394213
736	0.00297505	Control	736	0.000403033	Control	736	0.0363372	Control	736	0.00369057	Control	736	0.0428147
737	0.00288293	Control	737	6.82042e-05	Control	737	0.0433012	Control	737	0.00905169	Control	737	0.051608
738	0.00265055	Control	738	5.74758e-05	Control	738	0.0536729	Control	738	0.0202637	Control	738	0.0596087
739	0.00255449	Control	739	4.79008e-05	Control	739	0.0578615	Control	739	0.0363806	Control	739	0.0576767
740	0.00343077	Control	740	4.04247e-05	Control	740	0.0693335	Control	740	0.0460249	Control	740	0.0535324
741	0.00507464	Control	741	3.78748e-05	Control	741	0.0892609	Control	741	0.0517675	Control	741	0.0508002
742	0.00600548	Control	742	3.42149e-05	Control	742	0.105341	Control	742	0.0447947	Control	742	0.0490992
743	0.00632907	Control	743	3.10666e-05	Control	743	0.110819	Control	743	0.0370027	Control	743	0.0527014
744	0.00530541	Control	744	3.21507e-05	Control	744	0.107781	Control	744	0.0273424	Control	744	0.0583415
745	0.00617506	Control	745	3.2116e-05	Control	745	0.121026	Control	745	0.027855	Control	745	0.0665731
746	0.00942472	Control	746	3.40154e-05	Control	746	0.132325	Control	746	0.0341033	Control	746	0.0617074
747	0.0117326	Control	747	3.17344e-05	Control	747	0.137449	Control	747	0.0483875	Control	747	0.0537385
748	0.0123666	Control	748	0.0235855	Control	748	0.115118	Control	748	0.0600503	Control	748	0.0573042
749	0.0092628	Control	749	0.124819	Control	749	0.0898508	Control	749	0.0635778	Control	749	0.0702606
750	0.0120513	Control	750	0.186053	Control	750	0.0602512	Control	750	0.0560512	Control	750	0.0687167
751	0.014084	Control	751	0.202545	Control	751	0.0539641	Control	751	0.0440147	Control	751	0.0567672
752	0.0144953	Control	752	0.15967	Control	752	0.0635555	Control	752	0.0329465	Control	752	0.0382028
753	0.00952613	Control	753	0.184211	Control	753	0.0866369	Control	753	0.0229393	Control	753	0.0389235
754	0.00607929	Control	754	0.246824	Control	754	0.111682	Control	754	0.0147927	Control	754	0.0491311
755	0.00629536	Control	755	0.286446	Control	755	0.133747	Control	755	0.00950882	Control	755	0.0690459
756	0.00615311	Control	756	0.28129	Control	756	0.144985	Control	756	0.00619389	Control	756	0.0846057
757	0.00603388	Control	757	0.207197	Control	757	0.13512	Control	757	0.00537318	Control	757	0.0933819
758	0.00512118	Control	758	0.120004	Control	758	0.131654	Control	758	0.0046774	Control	758	0.0873241
759	0.00513504	Control	759	0.0590216	Control	759	0.120113	Control	759	0.0045606	Control	759	0.081203
760	0.0058478	Control	760	0.0555484	Control	760	0.102858	Control	760	0.00386724	Control	760	0.0622964
761	0.00555583	Control	761	0.0650558	Control	761	0.0759289	Control	761	0.00395318	Control	761	0.0524731
762	0.00652562	Control	762	0.0552567	Control	762	0.0661615	Control	762	0.00338121	Control	762	0.0386714
763	0.00618713	Control	763	0.0400295	Control	763	0.0661259	Control	763	0.00369937	Control	763	0.036084
764	0.0092528	Control	764	0.0381789	Control	764	0.0694972	Control	764	0.00321949	Control	764	0.0358244
765	0.00925167	Control	765	0.0676153	Control	765	0.0637938	Control	765	0.00264307	Control	765	0.0447157
766	0.0111562	Control	766	0.087492	Control	766	0.0592679	Control	766	0.00243306	Control	766	0.0529301
767	0.00975877	Control	767	0.0936843	Control	767	0.056298	Control	767	0.00372881	Control	767	0.0594645
768	0.0131042	Control	768	0.0824243	Control	768	0.0697094	Control	768	0.00713278	Control	768	0.0502297
769	0.0169912	Control	769	0.082798	Control	769	0.0669937	Control	769	0.0208894	Control	769	0.0366542
770	0.0177265	Control	770	0.0778718	Control	770	0.0582323	Control	770	0.0364665	Control	770	0.0245314
771	0.0131149	Control	771	0.0698588	Control	771	0.046249	Control	771	0.0388306	Control	771	0.0243662
772	0.00941502	Control	772	0.0524137	Control	772	0.0559043	Control	772	0.0255219	Control	772	0.0270091
773	0.00868132	Control	773	0.0404835	Control	773	0.0876543	Control	773	0.00801062	Control	773	0.0377249
774	0.00863685	Control	774	0.0239781	Control	774	0.111243	Control	774	0.00309027	Control	774	0.0483448
775	0.00771941	Control	775	0.013203	Control	775	0.119871	Control	775	0.0036297	Control	775	0.0565745
776	0.00778368	Control	776	0.00627032	Control	776	0.143928	Control	776	0.00431327	Control	776	0.0548037
777	0.00823949	Control	777	0.00404783	Control	777	0.175842	Control	777	0.00356266	Control	777	0.0483449
778	0.00745587	Control	778	0.014095	Control	778	0.186563	Control	778	0.00251872	Control	778	0.0508296
779	0.00973684	Control	779	0.0312791	Control	779	0.147409	Control	779	0.00188536	Control	779	0.0554693
780	0.0119487	Control	780	0.0556146	Control	780	0.0886317	Control	780	0.00202583	Control	780	0.0674436
781	0.013	Control	781	0.0646859	Control	781	0.0602013	Control	781	0.00133818	Control	781	0.0684953
782	0.00930659	Control	782	0.0486734	Control	782	0.0484625	Control	782	0.00128986	Control	782	0.0759296
783	0.00726235	Control	783	0.0241399	Control	783	0.0478356	Control	783	0.00128808	Control	783	0.0821551
784	0.00706866	Control	784	0.00795177	Control	784	0.0577315	Control	784	0.00205481	Control	784	0.094164
785	0.00958543	Control	785	0.00778964	Control	785	0.110455	Control	785	0.00283489	Control	785	0.0977721
786	0.0106295	Control	786	0.00677391	Control	786	0.158493	Control	786	0.00460574	Control	786	0.0984879
787	0.0100781	Control	787	0.00202914	Control	787	0.175251	Control	787	0.00461447	Control	787	0.0916984
788	0.00948414	Control	788	0.000291438	Control	788	0.170222	Control	788	0.0037095	Control	788	0.0935144
789	0.0108916	Control	789	0.00909985	Control	789	0.177889	Control	789	0.0014376	Control	789	0.0827139
790	0.0117935	Control	790	0.0126102	Control	790	0.17112	Control	790	0.000633191	Control	790	0.0750755
791	0.0104311	Control	791	0.0131219	Control	791	0.118188	Control	791	0.000855625	Control	791	0.0595442
792	0.00813514	Control	792	0.00485194	Control	792	0.0527019	Control	792	0.00157937	Control	792	0.0478854
793	0.00826623	Control	793	0.00157943	Control	793	0.0280024	Control	793	0.00188426	Control	793	0.0439969
794	0.00911605	Control	794	0.00100588	Control	794	0.0255016	Control	794	0.00219614	Control	794	0.0442814
795	0.0094133	Control	795	0.00256997	Control	795	0.0230469	Control	795	0.00203715	Control	795	0.0556315
796	0.00624459	Control	796	0.00416073	Control	796	0.0198244	Control	796	0.00215434	Control	796	0.0538815
797	0.00304531	Control	797	0.00440379	Control	797	0.0162938	Control	797	0.00164858	Control	797	0.0465986
798	0.00116875	Control	798	0.00318416	Control	798	0.0173693	Control	798	0.00174504	Control	798	0.0398285
799	0.000893128	Control	799	0.00201601	Control	799	0.0185142	Control	799	0.00212233	Control	799	0.0474374
800	0.000986924	Control	800	0.00188868	Control	800	0.0209784	Control	800	0.00262555	Control	800	0.0599182
801	0.00190378	Control	801	0.00120141	Control	801	0.0280474	Control	801	0.00251274	Control	801	0.0760363
802	0.0019933	Control	802	0.000587819	Control	802	0.0372902	Control	802	0.00214884	Control	802	0.0801907
803	0.00190151	Control	803	0.000477048	Control	803	0.0442003	Control	803	0.00213063	Control	803	0.0802177
804	0.00113335	Control	804	0.000242808	Control	804	0.0434712	Control	804	0.0019689	Control	804	0.0748056
805	0.00279663	Control	805	0.000160597	Control	805	0.0439036	Control	805	0.00179028	Control	805	0.0855481
806	0.00448834	Control	806	0.00301674	Control	806	0.0487804	Control	806	0.00236482	Control	806	0.0945118
807	0.00437171	Control	807	0.0911669	Control	807	0.0533537	Control	807	0.00269078	Control	807	0.101625
808	0.00231341	Control	808	0.195585	Control	808	0.0473992	Control	808	0.00253451	Control	808	0.0992408
809	0.000328742	Control	809	0.223007	Control	809	0.0395918	Control	809	0.00136499	Control	809	0.0997206
810	8.49574e-05	Control	810	0.139369	Control	810	0.0314642	Control	810	0.000717198	Control	810	0.0966623
811	4.87687e-05	Control	811	0.0608045	Control	811	0.0303683	Control	811	0.000641443	Control	811	0.0863009
812	1.36359e-05	Control	812	0.0403141	Control	812	0.0304442	Control	812	0.000946874	Control	812	0.0752719
813	9.11887e-06	Control	813	0.042278	Control	813	0.0304966	Control	813	0.00114077	Control	813	0.0625461
814	8.10856e-06	Control	814	0.0340131	Control	814	0.0348309	Control	814	0.00120908	Control	814	0.0519645
815	9.22968e-06	Control	815	0.042371	Control	815	0.0350921	Control	815	0.000888196	Control	815	0.0429025
816	8.70171e-06	Control	816	0.0518001	Control	816	0.0321452	Control	816	0.00112011	Control	816	0.0450576
817	7.62622e-06	Control	817	0.109209	Control	817	0.0266256	Control	817	0.0013121	Control	817	0.0516908
818	5.1037e-06	Control	818	0.225941	Control	818	0.0268833	Control	818	0.00196794	Control	818	0.051113
819	7.96256e-05	Control	819	0.311028	Control	819	0.0313787	Control	819	0.00238639	Control	819	0.0467768
820	0.000217269	Control	820	0.401807	Control	820	0.0329965	Control	820	0.00253323	Control	820	0.0503996
821	0.000217569	Control	821	0.385538	Control	821	0.02824	Control	821	0.00224534	Control	821	0.0641233
822	0.000257805	Control	822	0.340245	Control	822	0.0256259	Control	822	0.00219774	Control	822	0.0728649
823	0.000493586	Control	823	0.304832	Control	823	0.0253889	Control	823	0.00260749	Control	823	0.0733989
824	0.000511596	Control	824	0.311037	Control	824	0.0304477	Control	824	0.00495926	Control	824	0.0682117
825	0.000397658	Control	825	0.379457	Control	825	0.0316202	Control	825	0.010056	Control	825	0.0674385
826	2.41432e-05	Control	826	0.45085	Control	826	0.0312559	Control	826	0.0132862	Control	826	0.0690067
827	5.23276e-05	Control	827	0.577434	Control	827	0.0308776	Control	827	0.0115634	Control	827	0.0768783
828	8.50356e-05	Control	828	0.641875	Control	828	0.0324273	Control	828	0.00618005	Control	828	0.0755432
829	0.000172555	Control	829	0.598199	Control	829	0.0314726	Control	829	0.00224422	Control	829	0.0633457
830	0.000418751	Control	830	0.461722	Control	830	0.0295082	Control	830	0.00150264	Control	830	0.0551013
831	0.00481689	Control	831	0.344094	Control	831	0.0304345	Control	831	0.00113515	Control	831	0.0537318
832	0.00814128	Control	832	0.218748	Control	832	0.0333907	Control	832	0.000924302	Control	832	0.0648155
833	0.00906796	Control	833	0.131206	Control	833	0.0293209	Control	833	0.000616466	Control	833	0.065131
834	0.00542442	Control	834	0.0835708	Control	834	0.024852	Control	834	0.000472013	Control	834	0.0574564
835	0.0142161	Control	835	0.0660593	Control	835	0.0201111	Control	835	0.00455346	Control	835	0.0537919
836	0.0262207	Control	836	0.0542025	Control	836	0.0220355	Control	836	0.0343551	Control	836	0.0550557
837	0.032547	Control	837	0.0508429	Control	837	0.0226235	Control	837	0.0430819	Control	837	0.0621537
838	0.0336554	Control	838	0.0693587	Control	838	0.0263354	Control	838	0.0424903	Control	838	0.0579418
839	0.0520024	Control	839	0.0861688	Control	839	0.0346148	Control	839	0.0131533	Control	839	0.0540258
840	0.139429	Control	840	0.0812054	Control	840	0.0379025	Control	840	0.00492658	Control	840	0.059886
841	0.217804	Control	841	0.0519996	Control	841	0.0355948	Control	841	0.002632	Control	841	0.0655102
842	0.231422	Control	842	0.0227883	Control	842	0.0289907	Control	842	0.00218248	Control	842	0.0764988
843	0.165674	Control	843	0.0125784	Control	843	0.0229579	Control	843	0.00167703	Control	843	0.0699257
844	0.0937428	Control	844	0.0102759	Control	844	0.0205281	Control	844	0.00041629	Control	844	0.0669309
845	0.0967946	Control	845	0.00948331	Control	845	0.0164976	Control	845	0.000383956	Control	845	0.0538951
846	0.131639	Control	846	0.0117873	Control	846	0.021711	Control	846	0.000721056	Control	846	0.049235
847	0.165382	Control	847	0.0188128	Control	847	0.0264103	Control	847	0.0102655	Control	847	0.0407959
848	0.149232	Control	848	0.0234939	Control	848	0.0312375	Control	848	0.0119751	Control	848	0.0323642
849	0.102805	Control	849	0.0203319	Control	849	0.0276549	Control	849	0.0121794	Control	849	0.0237954
850	0.0594622	Control	850	0.0116356	Control	850	0.0227445	Control	850	0.00343006	Control	850	0.0194339
851	0.0403772	Control	851	0.0122732	Control	851	0.0174586	Control	851	0.00312119	Control	851	0.0167636
852	0.0346821	Control	852	0.0134058	Control	852	0.0193567	Control	852	0.00407248	Control	852	0.0168121
853	0.0321141	Control	853	0.0134455	Control	853	0.0210863	Control	853	0.00486625	Control	853	0.0341245
854	0.0260521	Control	854	0.00576697	Control	854	0.0225252	Control	854	0.00551544	Control	854	0.0546359
855	0.0209149	Control	855	0.000721018	Control	855	0.018843	Control	855	0.0056611	Control	855	0.0686121
856	0.0181694	Control	856	9.14217e-05	Control	856	0.0166851	Control	856	0.00565893	Control	856	0.0617008
857	0.0180809	Control	857	9.37201e-05	Control	857	0.0144357	Control	857	0.00486072	Control	857	0.055004
858	0.022725	Control	858	8.77791e-05	Control	858	0.0128483	Control	858	0.00430699	Control	858	0.0496123
859	0.0264454	Control	859	7.9878e-05	Control	859	0.0128062	Control	859	0.00384177	Control	859	0.0445831
860	0.0241831	Control	860	5.22373e-05	Control	860	0.0136557	Control	860	0.00335842	Control	860	0.0376054
861	0.0156635	Control	861	5.21159e-05	Control	861	0.0106178	Control	861	0.0028145	Control	861	0.0391836
862	0.012993	Control	862	5.81783e-05	Control	862	0.00588936	Control	862	0.00208464	Control	862	0.043639
863	0.0107879	Control	863	6.39545e-05	Control	863	0.00151647	Control	863	0.0022189	Control	863	0.0513795
864	0.0101933	Control	864	6.7042e-05	Control	864	0.000717702	Control	864	0.00245135	Control	864	0.0455709
865	0.00757391	Control	865	6.10577e-05	Control	865	0.00064752	Control	865	0.00329766	Control	865	0.0429143
866	0.00927431	Control	866	5.76839e-05	Control	866	0.000653231	Control	866	0.00317291	Control	866	0.0418783
867	0.00946809	Control	867	0.000949924	Control	867	0.000895876	Control	867	0.00284268	Control	867	0.0469686
868	0.00954726	Control	868	0.00184075	Control	868	0.000896078	Control	868	0.00210618	Control	868	0.0478755
869	0.00986929	Control	869	0.00183977	Control	869	0.000594051	Control	869	0.00177177	Control	869	0.0418359
870	0.0107719	Control	870	0.00093675	Control	870	0.000630733	Control	870	0.00159788	Control	870	0.0371213
871	0.0110086	Control	871	4.60014e-05	Control	871	0.00123458	Control	871	0.00139123	Control	871	0.035602
872	0.0137726	Control	872	4.79442e-05	Control	872	0.00379954	Control	872	0.00118215	Control	872	0.0387286
873	0.0160823	Control	873	5.77012e-05	Control	873	0.0093781	Control	873	0.00147156	Control	873	0.0447987
874	0.0190163	Control	874	5.38244e-05	Control	874	0.0167444	Control	874	0.00169681	Control	874	0.0454427
875	0.0193483	Control	875	4.35643e-05	Control	875	0.0153918	Control	875	0.00200705	Control	875	0.0488241
876	0.0190097	Control	876	3.34169e-05	Control	876	0.00969807	Control	876	0.00188555	Control	876	0.0533378
877	0.0184599	Control	877	3.67734e-05	Control	877	0.00189006	Control	877	0.00179554	Control	877	0.0679959
878	0.0177107	Control	878	0.000222236	Control	878	0.000639589	Control	878	0.00206282	Control	878	0.0792773
879	0.0779698	Control	879	0.000752163	Control	879	0.000312332	Control	879	0.00282435	Control	879	0.0886203
880	0.162129	Control	880	0.0040278	Control	880	0.000149276	Control	880	0.00368603	Control	880	0.0809793
881	0.227515	Control	881	0.00441967	Control	881	0.000160424	Control	881	0.00393921	Control	881	0.0651011
882	0.196271	Control	882	0.0247778	Control	882	9.29101e-05	Control	882	0.00476518	Control	882	0.0451049
883	0.122162	Control	883	0.0322069	Control	883	5.2882e-05	Control	883	0.00444989	Control	883	0.0363747
884	0.0699055	Control	884	0.0459494	Control	884	1.77954e-05	Control	884	0.00413798	Control	884	0.0381137
885	0.0486863	Control	885	0.0349425	Control	885	7.15117e-06	Control	885	0.00256088	Control	885	0.0512268
886	0.0426685	Control	886	0.0328546	Control	886	0.000202011	Control	886	0.0017417	Control	886	0.0530094
887	0.0331387	Control	887	0.0247654	Control	887	0.000274357	Control	887	0.00207009	Control	887	0.04657
888	0.0300342	Control	888	0.0181166	Control	888	0.000289283	Control	888	0.00207465	Control	888	0.0359603
889	0.0307846	Control	889	0.00960832	Control	889	9.36528e-05	Control	889	0.00198301	Control	889	0.0404788
890	0.0320838	Control	890	0.00381485	Control	890	5.57241e-05	Control	890	0.000963664	Control	890	0.0480105
891	0.0288603	Control	891	0.00083113	Control	891	0.000274889	Control	891	0.000771676	Control	891	0.0538387
892	0.0236629	Control	892	0.000748546	Control	892	0.000372897	Control	892	0.0009234	Control	892	0.0537724
893	0.0172446	Control	893	0.000325895	Control	893	0.000335435	Control	893	0.00415981	Control	893	0.0606885
894	0.0207906	Control	894	8.18034e-05	Control	894	0.00010217	Control	894	0.0197054	Control	894	0.0689183
895	0.0264561	Control	895	9.76229e-05	Control	895	6.92196e-06	Control	895	0.0372106	Control	895	0.0680106
896	0.0346368	Control	896	0.000598183	Control	896	1.03692e-05	Control	896	0.0536572	Control	896	0.059584
897	0.0384898	Control	897	0.00100201	Control	897	2.3553e-05	Control	897	0.0570006	Control	897	0.0458994
898	0.0429943	Control	898	0.00128078	Control	898	3.26478e-05	Control	898	0.0694818	Control	898	0.0437329
899	0.0388432	Control	899	0.000770914	Control	899	2.89531e-05	Control	899	0.0767054	Control	899	0.0494359
900	0.0361704	Control	900	0.000385982	Control	900	1.66402e-05	Control	900	0.0839163	Control	900	0.0554523
901	0.0288013	Control	901	8.09188e-05	Control	901	5.29003e-06	Control	901	0.0829688	Control	901	0.0557232
902	0.0299948	Control	902	8.02683e-05	Control	902	5.35421e-06	Control	902	0.0919762	Control	902	0.0490594
903	0.0246819	Control	903	7.76838e-05	Control	903	3.48298e-05	Control	903	0.127598	Control	903	0.0465675
904	0.0256579	Control	904	6.63829e-05	Control	904	0.000236392	Control	904	0.167391	Control	904	0.046469
905	0.0238873	Control	905	6.04332e-05	Control	905	0.000479009	Control	905	0.209013	Control	905	0.0535092
906	0.0248379	Control	906	3.89937e-05	Control	906	0.000668561	Control	906	0.213261	Control	906	0.0520329
907	0.0243042	Control	907	2.86902e-05	Control	907	0.000671733	Control	907	0.218025	Control	907	0.0477013
908	0.0195721	Control	908	3.1639e-05	Control	908	0.000643834	Control	908	0.243912	Control	908	0.0428129
909	0.0158552	Control	909	3.17344e-05	Control	909	0.000641698	Control	909	0.266581	Control	909	0.0496164
910	0.00963903	Control	910	3.33822e-05	Control	910	0.000629257	Control	910	0.267783	Control	910	0.0638767
911	0.00959572	Control	911	7.12224e-05	Control	911	0.000566235	Control	911	0.228752	Control	911	0.0670902
912	0.0122478	Control	912	7.73108e-05	Control	912	0.000526949	Control	912	0.208623	Control	912	0.0504211
913	0.0160577	Control	913	8.22371e-05	Control	913	0.000504854	Control	913	0.209187	Control	913	0.0289758
914	0.0237842	Control	914	4.33995e-05	Control	914	0.000547825	Control	914	0.20313	Control	914	0.018805
915	0.0313642	Control	915	4.12573e-05	Control	915	0.000448103	Control	915	0.206025	Control	915	0.0208956
916	0.0401404	Control	916	4.124e-05	Control	916	0.000565089	Control	916	0.197233	Control	916	0.0189318
917	0.0456578	Control	917	4.9965e-05	Control	917	0.000581381	Control	917	0.190313	Control	917	0.0115863
918	0.0525803	Control	918	5.35035e-05	Control	918	0.000681799	Control	918	0.159511	Control	918	0.0124729
919	0.0431918	Control	919	5.34949e-05	Control	919	0.000646594	Control	919	0.146787	Control	919	0.0173909
920	0.0334466	Control	920	4.76753e-05	Control	920	0.00067882	Control	920	0.150625	Control	920	0.0177895
921	0.0182146	Control	921	4.67646e-05	Control	921	0.000771757	Control	921	0.165547	Control	921	0.00957842
922	0.0252003	Control	922	4.69554e-05	Control	922	0.00081008	Control	922	0.164065	Control	922	0.00373575
923	0.0331303	Control	923	4.34602e-05	Control	923	0.00117893	Control	923	0.150962	Control	923	0.00512565
924	0.0458348	Control	924	3.75973e-05	Control	924	0.00111077	Control	924	0.130401	Control	924	0.014187
925	0.0443168	Control	925	3.24629e-05	Control	925	0.00101967	Control	925	0.110924	Control	925	0.0235068
926	0.0432305	Control	926	3.49694e-05	Control	926	0.000499665	Control	926	0.107518	Control	926	0.0249784
927	0.0409442	Control	927	3.74239e-05	Control	927	0.00048473	Control	927	0.121907	Control	927	0.0189466
928	0.0409926	Control	928	3.95401e-05	Control	928	0.000522173	Control	928	0.12585	Control	928	0.0119995
929	0.0404675	Control	929	3.77534e-05	Control	929	0.000925783	Control	929	0.151493	Control	929	0.00942411
930	0.0370805	Control	930	3.46485e-05	Control	930	0.000959255	Control	930	0.16412	Control	930	0.0104754
931	0.0345985	Control	931	3.02079e-05	Control	931	0.000779037	Control	931	0.212994	Control	931	0.0154787
932	0.0289305	Control	932	2.83086e-05	Control	932	0.000359786	Control	932	0.206291	Control	932	0.0336273
933	0.0269558	Control	933	5.96353e-05	Control	933	0.000349353	Control	933	0.177326	Control	933	0.0527892
934	0.0282199	Control	934	0.000128317	Control	934	0.000581463	Control	934	0.130198	Control	934	0.0690705
935	0.034176	Control	935	0.000142115	Control	935	0.000823466	Control	935	0.10922	Control	935	0.0733756
936	0.0381297	Control	936	0.00011784	Control	936	0.000907428	Control	936	0.115663	Control	936	0.071431
937	0.0421984	Control	937	5.36596e-05	Control	937	0.000976308	Control	937	0.155865	Control	937	0.0648546
938	0.0355214	Control	938	4.65999e-05	Control	938	0.00176755	Control	938	0.226738	Control	938	0.0514091
939	0.027186	Control	939	5.78834e-05	Control	939	0.00285336	Control	939	0.266061	Control	939	0.0499443
940	0.0167743	Control	940	6.43187e-05	Control	940	0.00338976	Control	940	0.256736	Control	940	0.0533968
941	0.0154352	Control	941	6.02338e-05	Control	941	0.00320997	Control	941	0.219532	Control	941	0.054779
942	0.022526	Control	942	4.66779e-05	Control	942	0.00456689	Control	942	0.215566	Control	942	0.0455208
943	0.0295304	Control	943	5.15608e-05	Control	943	0.00547714	Control	943	0.251955	Control	943	0.0398985
944	0.0348315	Control	944	7.15346e-05	Control	944	0.00469964	Control	944	0.279375	Control	944	0.048066
945	0.030718	Control	945	7.98173e-05	Control	945	0.00218878	Control	945	0.27498	Control	945	0.0593327
946	0.025209	Control	946	0.0006069	Control	946	0.00290102	Control	946	0.215295	Control	946	0.0553731
947	0.0235151	Control	947	0.000688026	Control	947	0.00558774	Control	947	0.170211	Control	947	0.0581328
948	0.0256401	Control	948	0.000679093	Control	948	0.00590914	Control	948	0.17315	Control	948	0.0782212
949	0.0387593	Control	949	0.000147891	Control	949	0.0040536	Control	949	0.178687	Control	949	0.0968865
950	0.0428806	Control	950	4.81003e-05	Control	950	0.00162743	Control	950	0.177243	Control	950	0.0884493
951	0.0462399	Control	951	4.76233e-05	Control	951	0.00139666	Control	951	0.183714	Control	951	0.0654099
952	0.0481379	Control	952	3.96615e-05	Control	952	0.000859781	Control	952	0.214153	Control	952	0.062631
953	0.0461537	Control	953	3.82825e-05	Control	953	0.00054226	Control	953	0.238649	Control	953	0.0781337
954	0.0403478	Control	954	4.94533e-05	Control	954	0.000282095	Control	954	0.200203	Control	954	0.0844069
955	0.029076	Control	955	9.39109e-05	Control	955	0.000169492	Control	955	0.147255	Control	955	0.0770815
956	0.0265954	Control	956	0.000129999	Control	956	9.3066e-05	Control	956	0.101793	Control	956	0.0649989
957	0.0248751	Control	957	0.000126053	Control	957	0.000186856	Control	957	0.0897974	Control	957	0.0563553
958	0.0209115	Control	958	8.10836e-05	Control	958	0.000238051	Control	958	0.103071	Control	958	0.0601392
959	0.0229589	Control	959	5.40586e-05	Control	959	0.000448534	Control	959	0.117962	Control	959	0.073098
960	0.0327129	Control	960	5.75451e-05	Control	960	0.000880015	Control	960	0.130987	Control	960	0.0779417
961	0.0383376	Control	961	6.46396e-05	Control	961	0.000958815	Control	961	0.128521	Control	961	0.0685483
962	0.0337618	Control	962	6.23153e-05	Control	962	0.000913717	Control	962	0.12063	Control	962	0.0513847
963	0.0259921	Control	963	5.0971e-05	Control	963	0.000497675	Control	963	0.125218	Control	963	0.0431054
964	0.0315536	Control	964	5.30872e-05	Control	964	0.00127587	Control	964	0.172566	Control	964	0.0397728
965	0.0406729	Control	965	7.50819e-05	Control	965	0.00207186	Control	965	0.245721	Control	965	0.0352926
966	0.0419451	Control	966	8.01035e-05	Control	966	0.00208073	Control	966	0.303983	Control	966	0.0355316
967	0.0338946	Control	967	7.24019e-05	Control	967	0.00133208	Control	967	0.319393	Control	967	0.0386521
968	0.022822	Control	968	5.33995e-05	Control	968	0.000486994	Control	968	0.305684	Control	968	0.0459048
969	0.0194653	Control	969	0.000110598	Control	969	0.000323416	Control	969	0.302591	Control	969	0.0531051
970	0.0193351	Control	970	0.000194396	Control	970	0.000163037	Control	970	0.300076	Control	970	0.0629109
971	0.0236225	Control	971	0.000206642	Control	971	0.000273303	Control	971	0.29056	Control	971	0.062858
972	0.0262978	Control	972	0.000158282	Control	972	0.000393195	Control	972	0.270887	Control	972	0.0577212
973	0.0293773	Control	973	8.31564e-05	Control	973	0.000411971	Control	973	0.238591	Control	973	0.0553035
974	0.0307531	Control	974	6.99735e-05	Control	974	0.000170583	Control	974	0.196473	Control	974	0.0587115
975	0.0299936	Control	975	0.00017267	Control	975	3.99365e-05	Control	975	0.152147	Control	975	0.0635388
976	0.0239218	Control	976	0.00103499	Control	976	1.98032e-05	Control	976	0.140606	Control	976	0.0570845
977	0.0198172	Control	977	0.00202272	Control	977	0.000280628	Control	977	0.168472	Control	977	0.0479582
978	0.0219316	Control	978	0.00282619	Control	978	0.000361061	Control	978	0.207262	Control	978	0.0368605
979	0.0267044	Control	979	0.00294531	Control	979	0.00036591	Control	979	0.2332	Control	979	0.036776
980	0.0329961	Control	980	0.00276397	Control	980	0.000189488	Control	980	0.2456	Control	980	0.0392398
981	0.0390065	Control	981	0.00265451	Control	981	0.000268554	Control	981	0.242968	Control	981	0.0401549
982	0.0420772	Control	982	0.00238976	Control	982	0.000281151	Control	982	0.229283	Control	982	0.0326045
983	0.041238	Control	983	0.0022001	Control	983	0.000213811	Control	983	0.215266	Control	983	0.0274822
984	0.0342953	Control	984	0.00214789	Control	984	5.93363e-05	Control	984	0.225813	Control	984	0.0297622
985	0.0324416	Control	985	0.00203853	Control	985	4.19077e-05	Control	985	0.245926	Control	985	0.0335885
986	0.0285036	Control	986	0.00196736	Control	986	0.000405489	Control	986	0.278477	Control	986	0.0345664
987	0.0262984	Control	987	0.0015357	Control	987	0.00114421	Control	987	0.342556	Control	987	0.0266456
988	0.0216195	Control	988	0.00128457	Control	988	0.00141092	Control	988	0.386269	Control	988	0.0168171
989	0.0234831	Control	989	0.00237174	Control	989	0.00107675	Control	989	0.376548	Control	989	0.00971986
990	0.0278377	Control	990	0.00827818	Control	990	0.000350123	Control	990	0.348374	Control	990	0.0115593
991	0.0321181	Control	991	0.010813	Control	991	8.21009e-05	Control	991	0.362049	Control	991	0.0145027
992	0.0256038	Control	992	0.00983511	Control	992	3.64709e-05	Control	992	0.376442	Control	992	0.0129846
993	0.016387	Control	993	0.00397032	Control	993	2.37364e-05	Control	993	0.330331	Control	993	0.0121148
994	0.00957127	Control	994	0.0015148	Control	994	2.23336e-05	Control	994	0.307035	Control	994	0.01647
995	0.0106334	Control	995	0.00138906	Control	995	2.43598e-05	Control	995	0.305125	Control	995	0.0284306
996	0.015271	Control	996	0.00149936	Control	996	5.89971e-05	Control	996	0.315314	Control	996	0.033735
997	0.0249393	Control	997	0.00154828	Control	997	9.06181e-05	Control	997	0.299169	Control	997	0.0354773
998	0.0416242	Control	998	0.00147802	Control	998	9.07923e-05	Control	998	0.303666	Control	998	0.0404865
999	0.0552787	Control	999	0.0014744	Control	999	5.89696e-05	Control	999	0.279215	Control	999	0.0475724
1000	0.0544532	Control	1000	0.00132216	Control	1000	0.000415611	Control	1000	0.225417	Control	1000	0.0482891
1001	0.0489631	Control	1001	0.000893506	Control	1001	0.000503084	Control	1001	0.157762	Control	1001	0.0422743
1002	0.0380071	Control	1002	0.000446337	Control	1002	0.00051559	Control	1002	0.139795	Control	1002	0.0285925
1003	0.0313133	Control	1003	0.000112844	Control	1003	0.000143848	Control	1003	0.137747	Control	1003	0.0259076
1004	0.0191818	Control	1004	8.70939e-05	Control	1004	0.000117398	Control	1004	0.126784	Control	1004	0.0222655
1005	0.0122258	Control	1005	6.97653e-05	Control	1005	0.000107066	Control	1005	0.113031	Control	1005	0.0296533
1006	0.0102432	Control	1006	7.42146e-05	Control	1006	0.000520211	Control	1006	0.104259	Control	1006	0.0287769
1007	0.0102892	Control	1007	6.90195e-05	Control	1007	0.000881922	Control	1007	0.119044	Control	1007	0.0267866
1008	0.0122609	Control	1008	7.38937e-05	Control	1008	0.000906777	Control	1008	0.147821	Control	1008	0.0256184
1009	0.0212548	Control	1009	0.000137649	Control	1009	0.000502113	Control	1009	0.144678	Control	1009	0.0386557
1010	0.0355631	Control	1010	0.000143269	Control	1010	0.000128116	Control	1010	0.133605	Control	1010	0.0541663
1011	0.0444211	Control	1011	0.000132185	Control	1011	0.000129445	Control	1011	0.117783	Control	1011	0.0675909
1012	0.0400336	Control	1012	5.91149e-05	Control	1012	0.000134433	Control	1012	0.117007	Control	1012	0.0678356
1013	0.0320933	Control	1013	5.28878e-05	Control	1013	8.60157e-05	Control	1013	0.117431	Control	1013	0.0604543
1014	0.0239218	Control	1014	5.49259e-05	Control	1014	8.22384e-05	Control	1014	0.116737	Control	1014	0.0523489
1015	0.0242198	Control	1015	5.7363e-05	Control	1015	7.00264e-05	Control	1015	0.133479	Control	1015	0.0465825
1016	0.0256072	Control	1016	0.000397725	Control	1016	8.43287e-05	Control	1016	0.141355	Control	1016	0.0450667
1017	0.0259455	Control	1017	0.000862527	Control	1017	7.43079e-05	Control	1017	0.136427	Control	1017	0.0521269
1018	0.0204094	Control	1018	0.00124866	Control	1018	7.00998e-05	Control	1018	0.113931	Control	1018	0.0572797
1019	0.0142661	Control	1019	0.0014763	Control	1019	0.00032591	Control	1019	0.10172	Control	1019	0.0803856
1020	0.0141492	Control	1020	0.00175235	Control	1020	0.000703143	Control	1020	0.0910442	Control	1020	0.0886717
1021	0.016138	Control	1021	0.00177997	Control	1021	0.000725907	Control	1021	0.090403	Control	1021	0.0904609
1022	0.0167209	Control	1022	0.00137362	Control	1022	0.000470418	Control	1022	0.0897989	Control	1022	0.0719518
1023	0.0162625	Control	1023	0.000848329	Control	1023	8.10649e-05	Control	1023	0.0988531	Control	1023	0.0509848
1024	0.0191986	Control	1024	0.00076166	Control	1024	9.15899e-05	Control	1024	0.104389	Control	1024	0.0333994
1025	0.019258	Control	1025	0.000816621	Control	1025	0.000100841	Control	1025	0.11044	Control	1025	0.0194756
1026	0.018613	Control	1026	0.000789951	Control	1026	0.000104462	Control	1026	0.10992	Control	1026	0.013723
1027	0.0143261	Control	1027	0.000798347	Control	1027	0.000149404	Control	1027	0.101769	Control	1027	0.0133548
1028	0.0148224	Control	1028	0.000754704	Control	1028	0.000486417	Control	1028	0.110107	Control	1028	0.0123725
1029	0.0181385	Control	1029	0.000629493	Control	1029	0.000589073	Control	1029	0.12806	Control	1029	0.00974703
1030	0.0251103	Control	1030	0.000295254	Control	1030	0.000498409	Control	1030	0.154682	Control	1030	0.0127688
1031	0.0331389	Control	1031	0.00012509	Control	1031	0.000140126	Control	1031	0.146851	Control	1031	0.019898
1032	0.0457565	Control	1032	0.000301386	Control	1032	3.03283e-05	Control	1032	0.123624	Control	1032	0.0301291
1033	0.053596	Control	1033	0.000969855	Control	1033	3.79012e-05	Control	1033	0.106597	Control	1033	0.0321798
1034	0.0688497	Control	1034	0.00295127	Control	1034	0.000132434	Control	1034	0.108527	Control	1034	0.0289897
1035	0.0921024	Control	1035	0.00379336	Control	1035	0.000298469	Control	1035	0.107903	Control	1035	0.0227246
1036	0.111618	Control	1036	0.00315749	Control	1036	0.000535036	Control	1036	0.108462	Control	1036	0.0200189
1037	0.1097	Control	1037	0.00119782	Control	1037	0.00052881	Control	1037	0.247618	Control	1037	0.0216902
1038	0.11202	Control	1038	0.00011045	Control	1038	0.000379388	Control	1038	0.419647	Control	1038	0.0231735
1039	0.09211	Control	1039	7.5767e-05	Control	1039	0.000159013	Control	1039	0.464586	Control	1039	0.0269159
1040	0.0785478	Control	1040	5.59667e-05	Control	1040	0.000100923	Control	1040	0.341744	Control	1040	0.0257741
1041	0.0372385	Control	1041	5.63136e-05	Control	1041	0.000142666	Control	1041	0.193452	Control	1041	0.0282818
1042	0.0246535	Control	1042	5.06848e-05	Control	1042	0.000189332	Control	1042	0.140417	Control	1042	0.0310216
1043	0.0247894	Control	1043	3.77534e-05	Control	1043	0.00019607	Control	1043	0.128404	Control	1043	0.0396507
1044	0.0305105	Control	1044	3.25063e-05	Control	1044	0.000229809	Control	1044	0.113614	Control	1044	0.0488322
1045	0.0313537	Control	1045	3.08151e-05	Control	1045	0.000349582	Control	1045	0.126915	Control	1045	0.0611218
1046	0.0258237	Control	1046	3.3044e-05	Control	1046	0.000475516	Control	1046	0.147364	Control	1046	0.0595243
1047	0.0256073	Control	1047	3.61576e-05	Control	1047	0.000540976	Control	1047	0.137334	Control	1047	0.0524101
1048	0.0282387	Control	1048	3.87855e-05	Control	1048	0.000446847	Control	1048	0.109363	Control	1048	0.0444968
1049	0.0336514	Control	1049	3.941e-05	Control	1049	0.00053994	Control	1049	0.0511694	Control	1049	0.0570637
1050	0.0369276	Control	1050	4.15522e-05	Control	1050	0.000482172	Control	1050	0.0302982	Control	1050	0.0685575
1051	0.0325488	Control	1051	4.3148e-05	Control	1051	0.000392526	Control	1051	0.0202253	Control	1051	0.0686883
1052	0.0248029	Control	1052	4.39893e-05	Control	1052	0.000181731	Control	1052	0.0174618	Control	1052	0.0587182
1053	0.0180696	Control	1053	4.39633e-05	Control	1053	0.000258295	Control	1053	0.0135186	Control	1053	0.0512543
1054	0.0208329	Control	1054	4.18731e-05	Control	1054	0.00036481	Control	1054	0.00923036	Control	1054	0.0464757
1055	0.0200549	Control	1055	3.97742e-05	Control	1055	0.000461599	Control	1055	0.00647261	Control	1055	0.044809
1056	0.0211579	Control	1056	4.28531e-05	Control	1056	0.00036669	Control	1056	0.0053511	Control	1056	0.042174
1057	0.0219493	Control	1057	4.84732e-05	Control	1057	0.000296489	Control	1057	0.0040562	Control	1057	0.0407807
1058	0.0261214	Control	1058	4.56632e-05	Control	1058	0.000278996	Control	1058	0.00386302	Control	1058	0.0343216
1059	0.0277462	Control	1059	4.19078e-05	Control	1059	0.000354478	Control	1059	0.00365063	Control	1059	0.0320202
1060	0.032694	Control	1060	3.7233e-05	Control	1060	0.00038619	Control	1060	0.00359741	Control	1060	0.031756
1061	0.0395585	Control	1061	4.25756e-05	Control	1061	0.000450588	Control	1061	0.00346162	Control	1061	0.0308316
1062	0.0453844	Control	1062	4.56458e-05	Control	1062	0.000519083	Control	1062	0.00358691	Control	1062	0.0318649
1063	0.0413818	Control	1063	6.38591e-05	Control	1063	0.000555746	Control	1063	0.00425317	Control	1063	0.0325094
1064	0.0328984	Control	1064	6.94271e-05	Control	1064	0.0004391	Control	1064	0.00437907	Control	1064	0.0372141
1065	0.0269908	Control	1065	0.000181499	Control	1065	0.00156103	Control	1065	0.00564489	Control	1065	0.0393374
1066	0.0243835	Control	1066	0.000175211	Control	1066	0.00242931	Control	1066	0.00578212	Control	1066	0.0339987
1067	0.0204753	Control	1067	0.000189105	Control	1067	0.00241846	Control	1067	0.00604307	Control	1067	0.0273187
1068	0.0141198	Control	1068	7.431e-05	Control	1068	0.00119386	Control	1068	0.00630602	Control	1068	0.0168325
1069	0.0107772	Control	1069	6.11444e-05	Control	1069	0.000252995	Control	1069	0.00669914	Control	1069	0.0181803
1070	0.0104743	Control	1070	3.89069e-05	Control	1070	0.000316705	Control	1070	0.00880794	Control	1070	0.0238786
1071	0.0147826	Control	1071	0.000264803	Control	1071	0.000325112	Control	1071	0.00928117	Control	1071	0.0363524
1072	0.0172725	Control	1072	0.000687636	Control	1072	0.000462506	Control	1072	0.00866154	Control	1072	0.0444988
1073	0.020982	Control	1073	0.000690351	Control	1073	0.00066912	Control	1073	0.0059575	Control	1073	0.0472062
1074	0.0207515	Control	1074	0.000493518	Control	1074	0.000798061	Control	1074	0.00377959	Control	1074	0.0402611
1075	0.0227867	Control	1075	8.51772e-05	Control	1075	0.00170343	Control	1075	0.00317709	Control	1075	0.0330554
1076	0.0235249	Control	1076	8.05372e-05	Control	1076	0.00230632	Control	1076	0.00337929	Control	1076	0.0327409
1077	0.0282259	Control	1077	4.66606e-05	Control	1077	0.00216536	Control	1077	0.00404037	Control	1077	0.0345377
1078	0.0286917	Control	1078	3.02166e-05	Control	1078	0.00115891	Control	1078	0.00416542	Control	1078	0.0312637
1079	0.0331717	Control	1079	3.08844e-05	Control	1079	0.000245835	Control	1079	0.00789463	Control	1079	0.0287224
1080	0.0321977	Control	1080	3.4024e-05	Control	1080	0.000146911	Control	1080	0.0159821	Control	1080	0.0296073
1081	0.0272608	Control	1081	3.50822e-05	Control	1081	7.79019e-05	Control	1081	0.0262019	Control	1081	0.0340472
1082	0.0219958	Control	1082	3.69555e-05	Control	1082	0.000142684	Control	1082	0.032218	Control	1082	0.0294007
1083	0.0231987	Control	1083	3.8985e-05	Control	1083	0.000319694	Control	1083	0.0262497	Control	1083	0.0278121
1084	0.0345478	Control	1084	4.44576e-05	Control	1084	0.000382431	Control	1084	0.0178635	Control	1084	0.0418431
1085	0.0397722	Control	1085	5.34602e-05	Control	1085	0.000522457	Control	1085	0.0109601	Control	1085	0.0878916
1086	0.0404163	Control	1086	5.79007e-05	Control	1086	0.000554197	Control	1086	0.0108945	Control	1086	0.127637
1087	0.0352782	Control	1087	6.34254e-05	Control	1087	0.000561046	Control	1087	0.0116346	Control	1087	0.182371
1088	0.030022	Control	1088	6.18036e-05	Control	1088	0.000364719	Control	1088	0.0139658	Control	1088	0.178838
1089	0.0300106	Control	1089	5.63483e-05	Control	1089	0.000140805	Control	1089	0.0119142	Control	1089	0.155558
1090	0.0295868	Control	1090	4.35643e-05	Control	1090	0.000163578	Control	1090	0.008875	Control	1090	0.0943522
1091	0.0326924	Control	1091	3.12487e-05	Control	1091	0.000265941	Control	1091	0.00364087	Control	1091	0.0779531
1092	0.0399432	Control	1092	2.69469e-05	Control	1092	0.000320409	Control	1092	0.00253506	Control	1092	0.0867223
1093	0.0495092	Control	1093	3.27838e-05	Control	1093	0.000262796	Control	1093	0.00221622	Control	1093	0.0947839
1094	0.0590964	Control	1094	0.000531783	Control	1094	0.000302403	Control	1094	0.00165128	Control	1094	0.0819887
1095	0.0469544	Control	1095	0.00219665	Control	1095	0.000255132	Control	1095	0.00154698	Control	1095	0.0590222
1096	0.0423595	Control	1096	0.00225582	Control	1096	0.000208136	Control	1096	0.00158476	Control	1096	0.0469816
1097	0.044755	Control	1097	0.00178593	Control	1097	3.06858e-05	Control	1097	0.00136457	Control	1097	0.0521088
1098	0.066885	Control	1098	0.00012816	Control	1098	2.40481e-05	Control	1098	0.000832668	Control	1098	0.0551904
1099	0.0746997	Control	1099	6.75451e-05	Control	1099	3.06308e-05	Control	1099	0.000328236	Control	1099	0.0618201
1100	0.0695254	Control	1100	4.33041e-05	Control	1100	2.76512e-05	Control	1100	0.000355335	Control	1100	0.0671384
1101	0.0544714	Control	1101	4.46918e-05	Control	1101	1.80429e-05	Control	1101	0.000798445	Control	1101	0.075466
1102	0.0520793	Control	1102	6.34254e-05	Control	1102	0.000960255	Control	1102	0.00376609	Control	1102	0.0613396
1103	0.0554195	Control	1103	0.000100919	Control	1103	0.00119457	Control	1103	0.00732846	Control	1103	0.0339564
1104	0.0545897	Control	1104	0.000100945	Control	1104	0.00130688	Control	1104	0.00863153	Control	1104	0.0148673
1105	0.0452654	Control	1105	8.74669e-05	Control	1105	0.000479082	Control	1105	0.00641046	Control	1105	0.0254623
1106	0.0419716	Control	1106	7.12918e-05	Control	1106	0.00030474	Control	1106	0.00306516	Control	1106	0.038173
1107	0.04198	Control	1107	7.3833e-05	Control	1107	0.00022528	Control	1107	0.00158538	Control	1107	0.0495337
1108	0.0439101	Control	1108	0.000134093	Control	1108	0.000200966	Control	1108	0.00125459	Control	1108	0.0531124
1109	0.0352017	Control	1109	0.000238689	Control	1109	0.000277612	Control	1109	0.00108564	Control	1109	0.0572679
1110	0.0336503	Control	1110	0.000300197	Control	1110	0.000406782	Control	1110	0.00143619	Control	1110	0.0865721
1111	0.0346297	Control	1111	0.00023744	Control	1111	0.000414905	Control	1111	0.00258606	Control	1111	0.109178
1112	0.035599	Control	1112	0.000115472	Control	1112	0.000375455	Control	1112	0.00278035	Control	1112	0.143085
1113	0.0318446	Control	1113	6.41279e-05	Control	1113	0.000241499	Control	1113	0.00264653	Control	1113	0.160056
1114	0.0296002	Control	1114	8.46742e-05	Control	1114	0.000161185	Control	1114	0.00156381	Control	1114	0.16311
1115	0.0490276	Control	1115	0.000117076	Control	1115	0.000132049	Control	1115	0.001388	Control	1115	0.141476
1116	0.0705932	Control	1116	0.000119409	Control	1116	0.000128226	Control	1116	0.00134573	Control	1116	0.0952646
1117	0.0784544	Control	1117	0.000110867	Control	1117	0.000153347	Control	1117	0.00151615	Control	1117	0.0603875
1118	0.0599552	Control	1118	8.68164e-05	Control	1118	0.000108083	Control	1118	0.00215009	Control	1118	0.0431053
1119	0.035682	Control	1119	7.346e-05	Control	1119	0.000104792	Control	1119	0.00227617	Control	1119	0.0485015
1120	0.0199185	Control	1120	6.17775e-05	Control	1120	8.40262e-05	Control	1120	0.00204887	Control	1120	0.0589152
1121	0.013703	Control	1121	5.0997e-05	Control	1121	7.51789e-05	Control	1121	0.00117379	Control	1121	0.0524929
1122	0.0133661	Control	1122	5.25582e-05	Control	1122	5.61e-05	Control	1122	0.000971236	Control	1122	0.0339952
1123	0.0146688	Control	1123	4.96788e-05	Control	1123	5.25152e-05	Control	1123	0.00106117	Control	1123	0.0245541
1124	0.0129589	Control	1124	4.58366e-05	Control	1124	8.93437e-05	Control	1124	0.00155173	Control	1124	0.0343559
1125	0.00963837	Control	1125	3.76667e-05	Control	1125	0.000129876	Control	1125	0.00175809	Control	1125	0.0443654
1126	0.00841967	Control	1126	3.98349e-05	Control	1126	0.000361766	Control	1126	0.00189361	Control	1126	0.0391669
1127	0.00924199	Control	1127	4.54463e-05	Control	1127	0.000370751	Control	1127	0.00375549	Control	1127	0.0319461
1128	0.0144756	Control	1128	5.20118e-05	Control	1128	0.000332584	Control	1128	0.00623912	Control	1128	0.0402676
1129	0.0204677	Control	1129	5.34341e-05	Control	1129	7.47755e-05	Control	1129	0.00700221	Control	1129	0.0642071
1130	0.0258086	Control	1130	6.54982e-05	Control	1130	1.81621e-05	Control	1130	0.00581613	Control	1130	0.0756612
1131	0.02758	Control	1131	8.3937e-05	Control	1131	3.26753e-05	Control	1131	0.00313726	Control	1131	0.0615296
1132	0.0294711	Control	1132	8.02249e-05	Control	1132	5.77869e-05	Control	1132	0.00223873	Control	1132	0.0373996
1133	0.0311217	Control	1133	6.85338e-05	Control	1133	8.14408e-05	Control	1133	0.00173705	Control	1133	0.020387
1134	0.0313667	Control	1134	4.80396e-05	Control	1134	8.84727e-05	Control	1134	0.00287107	Control	1134	0.0262927
1135	0.0261322	Control	1135	4.67299e-05	Control	1135	8.3036e-05	Control	1135	0.00306227	Control	1135	0.0416965
1136	0.0198366	Control	1136	4.2619e-05	Control	1136	6.43055e-05	Control	1136	0.00279341	Control	1136	0.0496815
1137	0.0170067	Control	1137	3.97916e-05	Control	1137	5.0104e-05	Control	1137	0.00175763	Control	1137	0.0487946
1138	0.0187134	Control	1138	5.29918e-05	Control	1138	4.17701e-05	Control	1138	0.00150475	Control	1138	0.0384845
1139	0.0252474	Control	1139	7.24713e-05	Control	1139	5.04891e-05	Control	1139	0.00144412	Control	1139	0.0368912
1140	0.0332601	Control	1140	7.37115e-05	Control	1140	7.27769e-05	Control	1140	0.00148808	Control	1140	0.0431822
1141	0.0386523	Control	1141	5.85165e-05	Control	1141	9.44412e-05	Control	1141	0.0021895	Control	1141	0.0487357
1142	0.0336723	Control	1142	3.73892e-05	Control	1142	8.8702e-05	Control	1142	0.00303281	Control	1142	0.0529415
1143	0.0249706	Control	1143	3.46658e-05	Control	1143	0.000147387	Control	1143	0.00304456	Control	1143	0.0485302
1144	0.0173833	Control	1144	4.25322e-05	Control	1144	0.000353753	Control	1144	0.00245778	Control	1144	0.051236
1145	0.0166694	Control	1145	4.05808e-05	Control	1145	0.000420773	Control	1145	0.00184797	Control	1145	0.0520325
1146	0.0134677	Control	1146	3.72244e-05	Control	1146	0.00037793	Control	1146	0.00210475	Control	1146	0.0567186
1147	0.0141421	Control	1147	2.98437e-05	Control	1147	0.000165091	Control	1147	0.00216431	Control	1147	0.056936
1148	0.0183008	Control	1148	3.14395e-05	Control	1148	0.000108835	Control	1148	0.00213906	Control	1148	0.056397
1149	0.0244199	Control	1149	2.98784e-05	Control	1149	6.65425e-05	Control	1149	0.00188523	Control	1149	0.0546024
1150	0.0301065	Control	1150	2.73892e-05	Control	1150	5.4954e-05	Control	1150	0.00180254	Control	1150	0.0479345
1151	0.0351891	Control	1151	2.83086e-05	Control	1151	5.22218e-05	Control	1151	0.00165838	Control	1151	0.0468352
1152	0.0338041	Control	1152	4.15782e-05	Control	1152	5.91346e-05	Control	1152	0.00160246	Control	1152	0.04561
1153	0.0313445	Control	1153	0.000107033	Control	1153	6.05007e-05	Control	1153	0.00154242	Control	1153	0.0561057
1154	0.0214031	Control	1154	0.00088041	Control	1154	6.38929e-05	Control	1154	0.00183076	Control	1154	0.0708439
1155	0.0152413	Control	1155	0.00180142	Control	1155	7.25385e-05	Control	1155	0.00264476	Control	1155	0.0866267
1156	0.012043	Control	1156	0.00259541	Control	1156	0.000161057	Control	1156	0.00336275	Control	1156	0.110574
1157	0.0173144	Control	1157	0.00263548	Control	1157	0.000407772	Control	1157	0.0033081	Control	1157	0.118378
1158	0.0270084	Control	1158	0.00243454	Control	1158	0.000504102	Control	1158	0.00258826	Control	1158	0.114079
1159	0.0314411	Control	1159	0.00225215	Control	1159	0.000417243	Control	1159	0.00183895	Control	1159	0.0888464
1160	0.0293363	Control	1160	0.00207699	Control	1160	0.00024732	Control	1160	0.00157192	Control	1160	0.0760381
1161	0.023059	Control	1161	0.00201719	Control	1161	0.000470831	Control	1161	0.00143902	Control	1161	0.0731446
1162	0.0165358	Control	1162	0.00200937	Control	1162	0.000567262	Control	1162	0.00135898	Control	1162	0.065466
1163	0.015832	Control	1163	0.00191781	Control	1163	0.0005093	Control	1163	0.00132448	Control	1163	0.0527732
1164	0.0185405	Control	1164	0.00167454	Control	1164	0.000181704	Control	1164	0.00113553	Control	1164	0.0464401
1165	0.0266862	Control	1165	0.00146764	Control	1165	8.93621e-05	Control	1165	0.00118773	Control	1165	0.0561556
1166	0.0345697	Control	1166	0.00141719	Control	1166	0.000340643	Control	1166	0.00165803	Control	1166	0.0702699
1167	0.0497327	Control	1167	0.00143027	Control	1167	0.00036195	Control	1167	0.00195441	Control	1167	0.0651998
1168	0.0641544	Control	1168	0.00144192	Control	1168	0.000371934	Control	1168	0.00265423	Control	1168	0.0477768
1169	0.069006	Control	1169	0.00668916	Control	1169	9.63574e-05	Control	1169	0.00463166	Control	1169	0.0264042
1170	0.0628901	Control	1170	0.048018	Control	1170	6.96964e-05	Control	1170	0.00496159	Control	1170	0.0209484
1171	0.0459977	Control	1171	0.0624761	Control	1171	6.29944e-05	Control	1171	0.00406066	Control	1171	0.0161807
1172	0.0323206	Control	1172	0.105394	Control	1172	5.68059e-05	Control	1172	0.00154769	Control	1172	0.0111565
1173	0.0202535	Control	1173	0.245271	Control	1173	4.94989e-05	Control	1173	0.00422504	Control	1173	0.00333456
1174	0.0177719	Control	1174	0.350699	Control	1174	2.79262e-05	Control	1174	0.00535752	Control	1174	0.0025567
1175	0.0230209	Control	1175	0.427393	Control	1175	0.000280656	Control	1175	0.00614027	Control	1175	0.0108024
1176	0.0282224	Control	1176	0.342591	Control	1176	0.00119789	Control	1176	0.00320661	Control	1176	0.0163384
1177	0.0302882	Control	1177	0.31046	Control	1177	0.00146764	Control	1177	0.00224663	Control	1177	0.0249024
1178	0.024155	Control	1178	0.26637	Control	1178	0.0014354	Control	1178	0.00145768	Control	1178	0.039912
1179	0.0226113	Control	1179	0.232533	Control	1179	0.000701401	Control	1179	0.000989141	Control	1179	0.0633761
1180	0.0196791	Control	1180	0.201772	Control	1180	0.000474086	Control	1180	0.000774767	Control	1180	0.0733547
1181	0.0223624	Control	1181	0.165783	Control	1181	0.000282416	Control	1181	0.000772903	Control	1181	0.0681962
1182	0.0213146	Control	1182	0.13712	Control	1182	0.000139915	Control	1182	0.0014461	Control	1182	0.0610028
1183	0.0224967	Control	1183	0.111192	Control	1183	0.000147424	Control	1183	0.00184029	Control	1183	0.0560614
1184	0.0187309	Control	1184	0.104948	Control	1184	0.000250547	Control	1184	0.00419289	Control	1184	0.0502893
1185	0.0144609	Control	1185	0.0980192	Control	1185	0.000293775	Control	1185	0.00979257	Control	1185	0.0434487
1186	0.00932071	Control	1186	0.0892681	Control	1186	0.00771525	Control	1186	0.0146128	Control	1186	0.0433188
1187	0.012729	Control	1187	0.0827107	Control	1187	0.0468827	Control	1187	0.016975	Control	1187	0.0541127
1188	0.0158606	Control	1188	0.0785972	Control	1188	0.0644923	Control	1188	0.0177216	Control	1188	0.0579272
1189	0.0202211	Control	1189	0.0812358	Control	1189	0.0684888	Control	1189	0.0192355	Control	1189	0.0650926
1190	0.0196871	Control	1190	0.0779476	Control	1190	0.0312791	Control	1190	0.0158302	Control	1190	0.06296
1191	0.0211932	Control	1191	0.0913638	Control	1191	0.0140142	Control	1191	0.00955171	Control	1191	0.06133
1192	0.0201974	Control	1192	0.0903616	Control	1192	0.00343726	Control	1192	0.00571663	Control	1192	0.0542663
1193	0.0160726	Control	1193	0.0755941	Control	1193	0.00406455	Control	1193	0.00772903	Control	1193	0.0541692
1194	0.013753	Control	1194	0.0564969	Control	1194	0.00503051	Control	1194	0.0102879	Control	1194	0.0569821
1195	0.0188106	Control	1195	0.0504516	Control	1195	0.00419259	Control	1195	0.0132046	Control	1195	0.0553527
1196	0.0319323	Control	1196	0.0573158	Control	1196	0.00152549	Control	1196	0.0153566	Control	1196	0.0474014
1197	0.0442363	Control	1197	0.0555557	Control	1197	0.000149945	Control	1197	0.0158547	Control	1197	0.0445768
1198	0.0410441	Control	1198	0.0521272	Control	1198	0.000121918	Control	1198	0.0115896	Control	1198	0.0435029
1199	0.0343256	Control	1199	0.0477513	Control	1199	9.22317e-05	Control	1199	0.00677538	Control	1199	0.0451469
1200	0.0243117	Control	1200	0.0690557	Control	1200	0.000104865	Control	1200	0.0034875	Control	1200	0.0466849
1201	0.0214248	Control	1201	0.0961444	Control	1201	0.000130527	Control	1201	0.00240716	Control	1201	0.052767
1202	0.0159282	Control	1202	0.104212	Control	1202	0.000186691	Control	1202	0.00198971	Control	1202	0.0626917
1203	0.0110043	Control	1203	0.100513	Control	1203	0.000254426	Control	1203	0.00333831	Control	1203	0.070778
1204	0.012668	Control	1204	0.0821198	Control	1204	0.00025151	Control	1204	0.00594236	Control	1204	0.0791962
1205	0.0121563	Control	1205	0.0884925	Control	1205	0.000315586	Control	1205	0.00740224	Control	1205	0.0780345
1206	0.0134664	Control	1206	0.0836994	Control	1206	0.000750386	Control	1206	0.00886777	Control	1206	0.0684091
1207	0.0103008	Control	1207	0.0776712	Control	1207	0.00109864	Control	1207	0.0117901	Control	1207	0.0620218
1208	0.0119266	Control	1208	0.0620073	Control	1208	0.00182739	Control	1208	0.0134125	Control	1208	0.05888
1209	0.0138196	Control	1209	0.0605937	Control	1209	0.00255871	Control	1209	0.0154195	Control	1209	0.0707186
1210	0.0152862	Control	1210	0.067235	Control	1210	0.00658369	Control	1210	0.01472	Control	1210	0.0830419
1211	0.0152233	Control	1211	0.0718278	Control	1211	0.00941159	Control	1211	0.0126232	Control	1211	0.0954378
1212	0.0120522	Control	1212	0.0900398	Control	1212	0.00992615	Control	1212	0.00877672	Control	1212	0.101919
1213	0.0109489	Control	1213	0.113081	Control	1213	0.00749592	Control	1213	0.00523903	Control	1213	0.090976
1214	0.0145529	Control	1214	0.128518	Control	1214	0.00469561	Control	1214	0.00551631	Control	1214	0.0801197
1215	0.0159948	Control	1215	0.126743	Control	1215	0.0176495	Control	1215	0.00528097	Control	1215	0.0795485
1216	0.0152556	Control	1216	0.115203	Control	1216	0.0371481	Control	1216	0.00413464	Control	1216	0.0822316
1217	0.0109743	Control	1217	0.113867	Control	1217	0.0369615	Control	1217	0.00346174	Control	1217	0.0820337
1218	0.0100402	Control	1218	0.109021	Control	1218	0.0223271	Control	1218	0.00362322	Control	1218	0.0717604
1219	0.0103972	Control	1219	0.0961406	Control	1219	0.000864127	Control	1219	0.00416391	Control	1219	0.0706951
1220	0.00754801	Control	1220	0.0788871	Control	1220	0.000155153	Control	1220	0.00539875	Control	1220	0.0674417
1221	0.00523443	Control	1221	0.0555593	Control	1221	0.000402381	Control	1221	0.00725106	Control	1221	0.071852
1222	0.0027967	Control	1222	0.0483027	Control	1222	0.00157326	Control	1222	0.00856954	Control	1222	0.0913043
1223	0.00191343	Control	1223	0.044423	Control	1223	0.00206629	Control	1223	0.0106096	Control	1223	0.112157
1224	0.00097891	Control	1224	0.0442903	Control	1224	0.00215245	Control	1224	0.0119789	Control	1224	0.103894
1225	0.000398589	Control	1225	0.0481396	Control	1225	0.000995085	Control	1225	0.0120867	Control	1225	0.0790535
1226	0.00042049	Control	1226	0.0567076	Control	1226	0.000607767	Control	1226	0.0112383	Control	1226	0.0552989
1227	0.000424043	Control	1227	0.0601186	Control	1227	0.00117725	Control	1227	0.0123957	Control	1227	0.0548986
1228	0.000356575	Control	1228	0.0613518	Control	1228	0.0019815	Control	1228	0.0110216	Control	1228	0.0635725
1229	0.000319601	Control	1229	0.0581703	Control	1229	0.00283506	Control	1229	0.00810204	Control	1229	0.0734968
1230	0.000343397	Control	1230	0.0610268	Control	1230	0.00195969	Control	1230	0.00303476	Control	1230	0.0685256
1231	0.00033941	Control	1231	0.0604628	Control	1231	0.00112626	Control	1231	0.00255748	Control	1231	0.0480927
1232	0.000964255	Control	1232	0.0653272	Control	1232	0.000171151	Control	1232	0.00232976	Control	1232	0.0265264
1233	0.00164912	Control	1233	0.0621848	Control	1233	0.000127135	Control	1233	0.0018357	Control	1233	0.0240145
1234	0.00175859	Control	1234	0.0633323	Control	1234	0.0032302	Control	1234	0.00139586	Control	1234	0.0285738
1235	0.00119121	Control	1235	0.0575157	Control	1235	0.00546719	Control	1235	0.00140124	Control	1235	0.0343555
1236	0.000779808	Control	1236	0.0569561	Control	1236	0.00616667	Control	1236	0.0033392	Control	1236	0.0336129
1237	0.000790248	Control	1237	0.0486609	Control	1237	0.00328008	Control	1237	0.00747423	Control	1237	0.0320813
1238	0.000755257	Control	1238	0.0439684	Control	1238	0.00124266	Control	1238	0.0144051	Control	1238	0.0310614
1239	0.000500061	Control	1239	0.0547463	Control	1239	0.000683954	Control	1239	0.0144556	Control	1239	0.0230398
1240	0.000532548	Control	1240	0.0696747	Control	1240	0.00136881	Control	1240	0.0114479	Control	1240	0.0182498
1241	0.000535519	Control	1241	0.0794142	Control	1241	0.00141727	Control	1241	0.00510069	Control	1241	0.00987147
1242	0.000529327	Control	1242	0.0668526	Control	1242	0.0012373	Control	1242	0.00347394	Control	1242	0.0118431
1243	0.000522526	Control	1243	0.0614823	Control	1243	0.000336261	Control	1243	0.00256501	Control	1243	0.0219463
1244	0.000544764	Control	1244	0.0861676	Control	1244	0.000110641	Control	1244	0.00233662	Control	1244	0.0330597
1245	0.000557529	Control	1245	0.111485	Control	1245	0.000197216	Control	1245	0.00314891	Control	1245	0.0292839
1246	0.000470273	Control	1246	0.114292	Control	1246	0.00065193	Control	1246	0.00341304	Control	1246	0.0323876
1247	0.000465042	Control	1247	0.107581	Control	1247	0.001428	Control	1247	0.00380868	Control	1247	0.105924
1248	0.000467638	Control	1248	0.0886488	Control	1248	0.00142865	Control	1248	0.00429784	Control	1248	0.263892
1249	0.000535036	Control	1249	0.0728968	Control	1249	0.00112235	Control	1249	0.00399675	Control	1249	0.335702
1250	0.00397265	Control	1250	0.0381957	Control	1250	0.000332181	Control	1250	0.00303617	Control	1250	0.303785
1251	0.0203864	Control	1251	0.0242764	Control	1251	0.000209758	Control	1251	0.003375	Control	1251	0.171148
1252	0.0359719	Control	1252	0.0238325	Control	1252	0.000937197	Control	1252	0.0135007	Control	1252	0.104826
1253	0.0418403	Control	1253	0.0288694	Control	1253	0.00299421	Control	1253	0.0200266	Control	1253	0.0752544
1254	0.0320089	Control	1254	0.0300373	Control	1254	0.00330313	Control	1254	0.0234852	Control	1254	0.0811189
1255	0.0220459	Control	1255	0.0307472	Control	1255	0.00271841	Control	1255	0.0142828	Control	1255	0.0982542
1256	0.0203389	Control	1256	0.0302477	Control	1256	0.00085086	Control	1256	0.00859741	Control	1256	0.118286
1257	0.0179568	Control	1257	0.0300411	Control	1257	0.00059748	Control	1257	0.00367049	Control	1257	0.15285
1258	0.0149599	Control	1258	0.0316925	Control	1258	0.00032899	Control	1258	0.00267809	Control	1258	0.175059
1259	0.00951068	Control	1259	0.03366	Control	1259	0.000123092	Control	1259	0.00189504	Control	1259	0.177534
1260	0.00940299	Control	1260	0.0335829	Control	1260	6.657e-05	Control	1260	0.00135491	Control	1260	0.146128
1261	0.0106523	Control	1261	0.0312463	Control	1261	3.70852e-05	Control	1261	0.000884538	Control	1261	0.119646
1262	0.0120201	Control	1262	0.0262073	Control	1262	3.02824e-05	Control	1262	0.000640189	Control	1262	0.107778
1263	0.0186146	Control	1263	0.023571	Control	1263	2.1701e-05	Control	1263	0.00427487	Control	1263	0.0983119
1264	0.0251691	Control	1264	0.0218222	Control	1264	3.09884e-05	Control	1264	0.0125534	Control	1264	0.0914111
1265	0.0288525	Control	1265	0.0218925	Control	1265	0.000232413	Control	1265	0.0135125	Control	1265	0.109987
1266	0.0200658	Control	1266	0.0220745	Control	1266	0.000350315	Control	1266	0.00974835	Control	1266	0.1401
1267	0.0107959	Control	1267	0.0228207	Control	1267	0.000484015	Control	1267	0.00168108	Control	1267	0.157474
1268	0.00583208	Control	1268	0.0235974	Control	1268	0.000444298	Control	1268	0.00251563	Control	1268	0.141376
1269	0.00614582	Control	1269	0.0252762	Control	1269	0.000447901	Control	1269	0.00366034	Control	1269	0.118229
1270	0.0061524	Control	1270	0.0260856	Control	1270	0.000406122	Control	1270	0.00630385	Control	1270	0.106934
1271	0.00698624	Control	1271	0.0278603	Control	1271	0.000349976	Control	1271	0.00731003	Control	1271	0.0972812
1272	0.010862	Control	1272	0.0269892	Control	1272	0.000291272	Control	1272	0.00758254	Control	1272	0.0820085
1273	0.0167481	Control	1273	0.0273077	Control	1273	0.000274962	Control	1273	0.00618188	Control	1273	0.0615985
1274	0.0231764	Control	1274	0.0250651	Control	1274	0.000298845	Control	1274	0.00552026	Control	1274	0.0439221
1275	0.0225852	Control	1275	0.0236067	Control	1275	0.000319364	Control	1275	0.00579264	Control	1275	0.0329442
1276	0.0241506	Control	1276	0.023001	Control	1276	0.000329357	Control	1276	0.00630261	Control	1276	0.0241802
1277	0.0271813	Control	1277	0.0252575	Control	1277	0.000280463	Control	1277	0.00963523	Control	1277	0.0206196
1278	0.0300956	Control	1278	0.0280552	Control	1278	0.000259358	Control	1278	0.00958684	Control	1278	0.0201277
1279	0.0304929	Control	1279	0.0510513	Control	1279	0.000238115	Control	1279	0.00759461	Control	1279	0.0188642
1280	0.0313687	Control	1280	0.0677619	Control	1280	0.000246981	Control	1280	0.00204423	Control	1280	0.0194837
1281	0.0360941	Control	1281	0.0748448	Control	1281	0.000256388	Control	1281	0.000212323	Control	1281	0.0238683
1282	0.0330811	Control	1282	0.0561245	Control	1282	0.000253976	Control	1282	0.00042909	Control	1282	0.0365778
1283	0.0239988	Control	1283	0.0376927	Control	1283	0.000180585	Control	1283	0.00135606	Control	1283	0.0507697
1284	0.018085	Control	1284	0.0294991	Control	1284	0.000177532	Control	1284	0.00142183	Control	1284	0.0559171
1285	0.0159375	Control	1285	0.0243182	Control	1285	0.000198812	Control	1285	0.00186737	Control	1285	0.0565557
1286	0.0144222	Control	1286	0.0243323	Control	1286	0.000288394	Control	1286	0.00872756	Control	1286	0.0513307
1287	0.00981634	Control	1287	0.0241854	Control	1287	0.000312735	Control	1287	0.0249687	Control	1287	0.0500225
1288	0.0080776	Control	1288	0.0249262	Control	1288	0.000290732	Control	1288	0.0359408	Control	1288	0.0536305
1289	0.00709382	Control	1289	0.0247526	Control	1289	0.000264291	Control	1289	0.0330001	Control	1289	0.0696841
1290	0.00847307	Control	1290	0.0240806	Control	1290	0.000246028	Control	1290	0.0177543	Control	1290	0.0845415
1291	0.00903922	Control	1291	0.0234917	Control	1291	0.000360501	Control	1291	0.00764629	Control	1291	0.096885
1292	0.00956699	Control	1292	0.0235568	Control	1292	0.000539014	Control	1292	0.00536303	Control	1292	0.0994002
1293	0.00700899	Control	1293	0.023784	Control	1293	0.000475259	Control	1293	0.00646414	Control	1293	0.103527
1294	0.00572413	Control	1294	0.0252276	Control	1294	0.000328899	Control	1294	0.00709199	Control	1294	0.0920823
1295	0.00710215	Control	1295	0.0246983	Control	1295	9.97221e-05	Control	1295	0.00822062	Control	1295	0.0830813
1296	0.0078808	Control	1296	0.023902	Control	1296	9.74942e-05	Control	1296	0.00963444	Control	1296	0.0789043
1297	0.0096702	Control	1297	0.0223199	Control	1297	5.74752e-05	Control	1297	0.0112233	Control	1297	0.0799528
1298	0.0122351	Control	1298	0.0225218	Control	1298	3.22719e-05	Control	1298	0.00942698	Control	1298	0.0668383
1299	0.0183985	Control	1299	0.0240798	Control	1299	2.58359e-05	Control	1299	0.0120601	Control	1299	0.0483989
1300	0.0213776	Control	1300	0.0243162	Control	1300	2.49191e-05	Control	1300	0.0182887	Control	1300	0.0406851
1301	0.0211942	Control	1301	0.0248221	Control	1301	2.49741e-05	Control	1301	0.022546	Control	1301	0.0435522
1302	0.0166422	Control	1302	0.0314214	Control	1302	2.22603e-05	Control	1302	0.0189111	Control	1302	0.0449026
1303	0.0135017	Control	1303	0.0579804	Control	1303	2.60651e-05	Control	1303	0.0101665	Control	1303	0.0442654
1304	0.0106688	Control	1304	0.0841436	Control	1304	0.000211271	Control	1304	0.00544943	Control	1304	0.0531515
1305	0.0149067	Control	1305	0.0844807	Control	1305	0.000441144	Control	1305	0.00407292	Control	1305	0.0671049
1306	0.0157596	Control	1306	0.0708115	Control	1306	0.000479174	Control	1306	0.00415498	Control	1306	0.0696806
1307	0.0199985	Control	1307	0.0575597	Control	1307	0.000295261	Control	1307	0.0041542	Control	1307	0.0573396
1308	0.0261418	Control	1308	0.0618266	Control	1308	7.11724e-05	Control	1308	0.00466382	Control	1308	0.0399658
1309	0.0310836	Control	1309	0.0666203	Control	1309	7.60224e-05	Control	1309	0.00490548	Control	1309	0.0340247
1310	0.0312777	Control	1310	0.0587269	Control	1310	0.000115445	Control	1310	0.0040237	Control	1310	0.0391996
1311	0.022371	Control	1311	0.0532884	Control	1311	0.00017205	Control	1311	0.00258475	Control	1311	0.047759
1312	0.016401	Control	1312	0.0436176	Control	1312	0.00017095	Control	1312	0.00123791	Control	1312	0.046939
1313	0.0138417	Control	1313	0.056163	Control	1313	0.000131948	Control	1313	0.00152773	Control	1313	0.0400184
1314	0.0181409	Control	1314	0.0637439	Control	1314	7.18417e-05	Control	1314	0.00215339	Control	1314	0.0321406
1315	0.024116	Control	1315	0.0755399	Control	1315	0.000710505	Control	1315	0.00256196	Control	1315	0.0372718
1316	0.0313819	Control	1316	0.0681617	Control	1316	0.00764324	Control	1316	0.00238934	Control	1316	0.0448777
1317	0.0528317	Control	1317	0.0803865	Control	1317	0.0145444	Control	1317	0.00201391	Control	1317	0.0539832
1318	0.0738876	Control	1318	0.0939917	Control	1318	0.0154006	Control	1318	0.00200342	Control	1318	0.0555682
1319	0.0710721	Control	1319	0.11453	Control	1319	0.00990767	Control	1319	0.00242931	Control	1319	0.0546595
1320	0.0456856	Control	1320	0.110487	Control	1320	0.0038035	Control	1320	0.00308476	Control	1320	0.0510284
1321	0.0185978	Control	1321	0.104116	Control	1321	0.00249138	Control	1321	0.00336324	Control	1321	0.0484907
1322	0.0119795	Control	1322	0.103959	Control	1322	0.00227567	Control	1322	0.00266314	Control	1322	0.0557431
1323	0.00749473	Control	1323	0.147165	Control	1323	0.00221914	Control	1323	0.00212338	Control	1323	0.0638025
1324	0.00532163	Control	1324	0.156407	Control	1324	0.0020142	Control	1324	0.00148854	Control	1324	0.0720454
1325	0.00323654	Control	1325	0.157492	Control	1325	0.000822421	Control	1325	0.0014326	Control	1325	0.0664246
1326	0.00309598	Control	1326	0.116452	Control	1326	0.000110495	Control	1326	0.000913466	Control	1326	0.0626822
1327	0.00333706	Control	1327	0.0875962	Control	1327	0.000107946	Control	1327	0.000741985	Control	1327	0.0593919
1328	0.00356031	Control	1328	0.058697	Control	1328	0.00014504	Control	1328	0.000624808	Control	1328	0.0696461
1329	0.0038712	Control	1329	0.0375146	Control	1329	0.000226866	Control	1329	0.000583608	Control	1329	0.0697396
1330	0.00530894	Control	1330	0.0327263	Control	1330	0.000220824	Control	1330	0.000452955	Control	1330	0.0610984
1331	0.00673554	Control	1331	0.0320775	Control	1331	0.000162973	Control	1331	0.000406046	Control	1331	0.0418715
1332	0.00626398	Control	1332	0.0363451	Control	1332	5.63842e-05	Control	1332	0.000789785	Control	1332	0.029308
1333	0.00382266	Control	1333	0.0415753	Control	1333	7.94971e-05	Control	1333	0.000831927	Control	1333	0.0241698
1334	0.0011765	Control	1334	0.0468549	Control	1334	0.000109101	Control	1334	0.00083628	Control	1334	0.0230499
1335	0.00179238	Control	1335	0.045927	Control	1335	0.000110926	Control	1335	0.000816738	Control	1335	0.0243217
1336	0.00508478	Control	1336	0.0572287	Control	1336	9.71275e-05	Control	1336	0.00128899	Control	1336	0.0311059
1337	0.0106614	Control	1337	0.0741891	Control	1337	6.42871e-05	Control	1337	0.00135746	Control	1337	0.0406177
1338	0.0117185	Control	1338	0.0813316	Control	1338	6.76702e-05	Control	1338	0.000974485	Control	1338	0.0502583
1339	0.00856263	Control	1339	0.0744134	Control	1339	6.34437e-05	Control	1339	0.000602803	Control	1339	0.0605316
1340	0.0030519	Control	1340	0.0596823	Control	1340	5.49906e-05	Control	1340	0.00075325	Control	1340	0.0684701
1341	0.000378017	Control	1341	0.0580555	Control	1341	4.78761e-05	Control	1341	0.00108447	Control	1341	0.0677479
1342	0.000193054	Control	1342	0.0564691	Control	1342	5.12867e-05	Control	1342	0.00279175	Control	1342	0.0587988
1343	0.000149852	Control	1343	0.057319	Control	1343	8.45488e-05	Control	1343	0.00863671	Control	1343	0.0491851
1344	0.000374337	Control	1344	0.0570462	Control	1344	0.000158032	Control	1344	0.0151764	Control	1344	0.0522253
1345	0.00185766	Control	1345	0.0565604	Control	1345	0.000277759	Control	1345	0.0200451	Control	1345	0.0664974
1346	0.00426554	Control	1346	0.0548243	Control	1346	0.000457775	Control	1346	0.0187394	Control	1346	0.088542
1347	0.00561661	Control	1347	0.0583061	Control	1347	0.00043271	Control	1347	0.0226343	Control	1347	0.0939861
1348	0.00505738	Control	1348	0.0749375	Control	1348	0.000302705	Control	1348	0.0282085	Control	1348	0.090229
1349	0.00270524	Control	1349	0.0881415	Control	1349	9.33135e-05	Control	1349	0.035469	Control	1349	0.0807796
1350	0.00114485	Control	1350	0.110992	Control	1350	5.04982e-05	Control	1350	0.0333121	Control	1350	0.0698711
1351	0.000228271	Control	1351	0.152411	Control	1351	3.83412e-05	Control	1351	0.0293135	Control	1351	0.0579765
1352	8.65951e-05	Control	1352	0.166407	Control	1352	3.72777e-05	Control	1352	0.0319014	Control	1352	0.0406884
1353	3.65999e-05	Control	1353	0.146732	Control	1353	3.1566e-05	Control	1353	0.0402089	Control	1353	0.0411577
1354	0.00151264	Control	1354	0.0945409	Control	1354	3.92672e-05	Control	1354	0.0387018	Control	1354	0.0392806
1355	0.00456884	Control	1355	0.0669267	Control	1355	3.92122e-05	Control	1355	0.0302864	Control	1355	0.0456761
1356	0.00950783	Control	1356	0.0604327	Control	1356	4.24119e-05	Control	1356	0.0198623	Control	1356	0.0494243
1357	0.0118184	Control	1357	0.0498396	Control	1357	4.5144e-05	Control	1357	0.0227509	Control	1357	0.0548855
1358	0.00907493	Control	1358	0.0459718	Control	1358	0.000153869	Control	1358	0.0307866	Control	1358	0.0558655
1359	0.00420946	Control	1359	0.0414282	Control	1359	0.000440264	Control	1359	0.031616	Control	1359	0.0654156
1360	0.000407574	Control	1360	0.0434715	Control	1360	0.00172582	Control	1360	0.0255689	Control	1360	0.0716558
1361	0.000558658	Control	1361	0.0506939	Control	1361	0.00320321	Control	1361	0.0156631	Control	1361	0.081578
1362	0.000988856	Control	1362	0.0925025	Control	1362	0.00384536	Control	1362	0.0170189	Control	1362	0.0789514
1363	0.000986079	Control	1363	0.136165	Control	1363	0.0034159	Control	1363	0.0227279	Control	1363	0.0691051
1364	0.000530311	Control	1364	0.16627	Control	1364	0.00253997	Control	1364	0.0243636	Control	1364	0.0599458
1365	3.46314e-05	Control	1365	0.136146	Control	1365	0.00171776	Control	1365	0.0295165	Control	1365	0.0609428
1366	0.000442584	Control	1366	0.106026	Control	1366	0.00089418	Control	1366	0.0376344	Control	1366	0.0735602
1367	0.00186836	Control	1367	0.0711101	Control	1367	0.000491129	Control	1367	0.047119	Control	1367	0.0837141
1368	0.00525892	Control	1368	0.0735941	Control	1368	0.000989602	Control	1368	0.0454704	Control	1368	0.0890392
1369	0.00673239	Control	1369	0.101653	Control	1369	0.00261358	Control	1369	0.043147	Control	1369	0.0959633
1370	0.00717752	Control	1370	0.117047	Control	1370	0.00312776	Control	1370	0.0420324	Control	1370	0.099701
1371	0.00462423	Control	1371	0.105157	Control	1371	0.00411498	Control	1371	0.0409951	Control	1371	0.0884219
1372	0.00338396	Control	1372	0.0640357	Control	1372	0.00286107	Control	1372	0.0384531	Control	1372	0.0836968
1373	0.00172123	Control	1373	0.0558621	Control	1373	0.00209073	Control	1373	0.0397054	Control	1373	0.0765477
1374	0.000877623	Control	1374	0.072139	Control	1374	0.000527472	Control	1374	0.0452373	Control	1374	0.0788516
1375	0.000231283	Control	1375	0.0777728	Control	1375	0.000119525	Control	1375	0.0505432	Control	1375	0.0858006
1376	7.12592e-05	Control	1376	0.0737031	Control	1376	8.55023e-05	Control	1376	0.0564991	Control	1376	0.0858745
1377	8.7571e-05	Control	1377	0.064049	Control	1377	0.000139072	Control	1377	0.0455619	Control	1377	0.0832047
1378	0.000605396	Control	1378	0.0865934	Control	1378	0.000162955	Control	1378	0.0400376	Control	1378	0.07185
1379	0.00269786	Control	1379	0.122314	Control	1379	0.000173242	Control	1379	0.0414992	Control	1379	0.0597932
1380	0.00566552	Control	1380	0.140836	Control	1380	0.000164431	Control	1380	0.0474026	Control	1380	0.048008
1381	0.00848296	Control	1381	0.144384	Control	1381	0.000323865	Control	1381	0.0555755	Control	1381	0.0348736
1382	0.0107945	Control	1382	0.149061	Control	1382	0.000586047	Control	1382	0.0518689	Control	1382	0.043916
1383	0.0100063	Control	1383	0.146657	Control	1383	0.0024896	Control	1383	0.0507235	Control	1383	0.0608047
1384	0.00877507	Control	1384	0.134426	Control	1384	0.0133857	Control	1384	0.0467613	Control	1384	0.0656172
1385	0.00543651	Control	1385	0.135367	Control	1385	0.0377272	Control	1385	0.0418076	Control	1385	0.0580898
1386	0.00478379	Control	1386	0.158274	Control	1386	0.0621285	Control	1386	0.0461605	Control	1386	0.055723
1387	0.00424466	Control	1387	0.164448	Control	1387	0.0743194	Control	1387	0.0416877	Control	1387	0.0557799
1388	0.00374773	Control	1388	0.144861	Control	1388	0.0707216	Control	1388	0.0400016	Control	1388	0.0564525
1389	0.00302838	Control	1389	0.123767	Control	1389	0.0805366	Control	1389	0.0422614	Control	1389	0.0533555
1390	0.00177798	Control	1390	0.126164	Control	1390	0.104506	Control	1390	0.0429316	Control	1390	0.0564193
1391	0.00123328	Control	1391	0.118485	Control	1391	0.112933	Control	1391	0.0492186	Control	1391	0.0530584
1392	0.000646385	Control	1392	0.111684	Control	1392	0.0933824	Control	1392	0.0538007	Control	1392	0.0436551
1393	0.000350106	Control	1393	0.103136	Control	1393	0.0700897	Control	1393	0.0620487	Control	1393	0.0396754
1394	0.000266238	Control	1394	0.105345	Control	1394	0.063778	Control	1394	0.0543627	Control	1394	0.0496007
1395	0.00162402	Control	1395	0.107358	Control	1395	0.0637203	Control	1395	0.0446401	Control	1395	0.0699274
1396	0.00589361	Control	1396	0.103777	Control	1396	0.0692158	Control	1396	0.0361378	Control	1396	0.0814898
1397	0.010847	Control	1397	0.10326	Control	1397	0.0842088	Control	1397	0.0363783	Control	1397	0.0740066
1398	0.0208436	Control	1398	0.0985395	Control	1398	0.10369	Control	1398	0.0348737	Control	1398	0.0555686
1399	0.0272262	Control	1399	0.121516	Control	1399	0.116205	Control	1399	0.0331455	Control	1399	0.0453154
1400	0.0278091	Control	1400	0.153912	Control	1400	0.103318	Control	1400	0.0357465	Control	1400	0.0568847
1401	0.0194034	Control	1401	0.169792	Control	1401	0.103904	Control	1401	0.0352902	Control	1401	0.0715247
1402	0.0131589	Control	1402	0.158385	Control	1402	0.0842672	Control	1402	0.0364497	Control	1402	0.0840916
1403	0.0100973	Control	1403	0.137106	Control	1403	0.0684652	Control	1403	0.037165	Control	1403	0.083449
1404	0.00822428	Control	1404	0.13168	Control	1404	0.0637444	Control	1404	0.036292	Control	1404	0.0708788
1405	0.00451099	Control	1405	0.133304	Control	1405	0.0751414	Control	1405	0.0323834	Control	1405	0.0545748
1406	0.0028264	Control	1406	0.146225	Control	1406	0.0882446	Control	1406	0.0318826	Control	1406	0.0465159
1407	0.00251907	Control	1407	0.157527	Control	1407	0.0771239	Control	1407	0.0365614	Control	1407	0.0487749
1408	0.00341163	Control	1408	0.156909	Control	1408	0.0634631	Control	1408	0.0392343	Control	1408	0.0579408
1409	0.00314647	Control	1409	0.144344	Control	1409	0.0648903	Control	1409	0.0392636	Control	1409	0.0563598
1410	0.00214035	Control	1410	0.134104	Control	1410	0.089323	Control	1410	0.0337408	Control	1410	0.0552271
1411	0.00052923	Control	1411	0.134552	Control	1411	0.108507	Control	1411	0.0305477	Control	1411	0.0491605
1412	0.00120757	Control	1412	0.156617	Control	1412	0.138869	Control	1412	0.0311845	Control	1412	0.0445075
1413	0.00163511	Control	1413	0.190464	Control	1413	0.131689	Control	1413	0.0477245	Control	1413	0.0365834
1414	0.00338299	Control	1414	0.210755	Control	1414	0.136633	Control	1414	0.0707264	Control	1414	0.0324703
1415	0.00634018	Control	1415	0.196127	Control	1415	0.122162	Control	1415	0.0772009	Control	1415	0.0415615
1416	0.00959343	Control	1416	0.161411	Control	1416	0.126055	Control	1416	0.0792061	Control	1416	0.055545
1417	0.00975576	Control	1417	0.174371	Control	1417	0.0965628	Control	1417	0.084587	Control	1417	0.061305
1418	0.00603678	Control	1418	0.198755	Control	1418	0.0698849	Control	1418	0.0910714	Control	1418	0.051977
1419	0.00239089	Control	1419	0.222781	Control	1419	0.0595434	Control	1419	0.0979823	Control	1419	0.0436453
1420	0.000555892	Control	1420	0.203878	Control	1420	0.069086	Control	1420	0.0889346	Control	1420	0.0507806
1421	0.000132491	Control	1421	0.205694	Control	1421	0.0629213	Control	1421	0.0858957	Control	1421	0.0641417
1422	0.000121589	Control	1422	0.19036	Control	1422	0.0325202	Control	1422	0.088549	Control	1422	0.0692824
1423	6.7177e-05	Control	1423	0.166255	Control	1423	0.0123886	Control	1423	0.109974	Control	1423	0.0604202
1424	5.18467e-05	Control	1424	0.135738	Control	1424	0.0438676	Control	1424	0.128022	Control	1424	0.0549243
1425	3.43191e-05	Control	1425	0.134576	Control	1425	0.0830567	Control	1425	0.117941	Control	1425	0.0636471
1426	3.63267e-05	Control	1426	0.146601	Control	1426	0.13754	Control	1426	0.0968049	Control	1426	0.0755062
1427	0.000203087	Control	1427	0.175738	Control	1427	0.126097	Control	1427	0.0960418	Control	1427	0.0778476
1428	0.0036147	Control	1428	0.209155	Control	1428	0.116597	Control	1428	0.113303	Control	1428	0.067165
1429	0.0079266	Control	1429	0.241506	Control	1429	0.102884	Control	1429	0.121622	Control	1429	0.0519639
1430	0.0120107	Control	1430	0.251467	Control	1430	0.114033	Control	1430	0.108818	Control	1430	0.0468222
1431	0.012083	Control	1431	0.24699	Control	1431	0.104248	Control	1431	0.0954261	Control	1431	0.0488576
1432	0.010624	Control	1432	0.215913	Control	1432	0.0693329	Control	1432	0.100534	Control	1432	0.0651688
1433	0.0116667	Control	1433	0.169588	Control	1433	0.0402686	Control	1433	0.113229	Control	1433	0.0712664
1434	0.0111232	Control	1434	0.137904	Control	1434	0.043472	Control	1434	0.109883	Control	1434	0.0726242
1435	0.00937397	Control	1435	0.137123	Control	1435	0.0493362	Control	1435	0.0929057	Control	1435	0.0604373
1436	0.00566229	Control	1436	0.138084	Control	1436	0.0483342	Control	1436	0.0803082	Control	1436	0.054811
1437	0.00318687	Control	1437	0.142948	Control	1437	0.0266917	Control	1437	0.077613	Control	1437	0.0544871
1438	0.00263831	Control	1438	0.148866	Control	1438	0.0120412	Control	1438	0.0770712	Control	1438	0.0626576
1439	0.00392157	Control	1439	0.170122	Control	1439	0.00409101	Control	1439	0.0588554	Control	1439	0.0607636
1440	0.00692544	Control	1440	0.202206	Control	1440	0.00159862	Control	1440	0.0372425	Control	1440	0.0681381
1441	0.00747524	Control	1441	0.280769	Control	1441	0.000723752	Control	1441	0.019369	Control	1441	0.064898
1442	0.0049243	Control	1442	0.294071	Control	1442	0.000809928	Control	1442	0.0293645	Control	1442	0.0678569
1443	0.00145682	Control	1443	0.278549	Control	1443	0.000833641	Control	1443	0.0522828	Control	1443	0.0568977
1444	0.000343391	Control	1444	0.207092	Control	1444	0.000876566	Control	1444	0.0763248	Control	1444	0.0518847
1445	3.64215e-05	Control	1445	0.201035	Control	1445	0.00122543	Control	1445	0.0942331	Control	1445	0.0483117
1446	4.06486e-05	Control	1446	0.190617	Control	1446	0.00174873	Control	1446	0.110724	Control	1446	0.0483507
1447	0.000594388	Control	1447	0.173542	Control	1447	0.00176091	Control	1447	0.154139	Control	1447	0.0560363
1448	0.00334513	Control	1448	0.14588	Control	1448	0.00707823	Control	1448	0.175939	Control	1448	0.0709097
1449	0.00366581	Control	1449	0.130023	Control	1449	0.00775308	Control	1449	0.198287	Control	1449	0.0959552
1450	0.0031116	Control	1450	0.118594	Control	1450	0.00752226	Control	1450	0.196881	Control	1450	0.104347
1451	0.000358019	Control	1451	0.107587	Control	1451	0.00192852	Control	1451	0.208195	Control	1451	0.108112
1452	3.15642e-05	Control	1452	0.113985	Control	1452	0.0010088	Control	1452	0.195742	Control	1452	0.0889234
1453	3.11403e-05	Control	1453	0.115525	Control	1453	0.000967669	Control	1453	0.169029	Control	1453	0.0793236
1454	2.57254e-05	Control	1454	0.122383	Control	1454	0.000662537	Control	1454	0.146105	Control	1454	0.0628463
1455	1.83864e-05	Control	1455	0.118239	Control	1455	0.000199846	Control	1455	0.162373	Control	1455	0.0623866
1456	6.79801e-06	Control	1456	0.146963	Control	1456	0.000129125	Control	1456	0.152997	Control	1456	0.0671589
1457	6.66417e-06	Control	1457	0.16263	Control	1457	9.57813e-05	Control	1457	0.147398	Control	1457	0.0789623
1458	0.000784397	Control	1458	0.168523	Control	1458	0.000123352	Control	1458	0.147183	Control	1458	0.0817742
1459	0.00180492	Control	1459	0.158374	Control	1459	0.000223651	Control	1459	0.179166	Control	1459	0.0797773
1460	0.00228768	Control	1460	0.162634	Control	1460	0.000255171	Control	1460	0.178366	Control	1460	0.0659374
1461	0.00151698	Control	1461	0.189303	Control	1461	0.000687011	Control	1461	0.162211	Control	1461	0.067508
1462	0.000493862	Control	1462	0.185712	Control	1462	0.00150691	Control	1462	0.156755	Control	1462	0.0643936
1463	9.17368e-06	Control	1463	0.202082	Control	1463	0.00154625	Control	1463	0.161053	Control	1463	0.0633672
1464	1.11534e-06	Control	1464	0.206235	Control	1464	0.00107276	Control	1464	0.184556	Control	1464	0.0530506
1465	8.73312e-06	Control	1465	0.231226	Control	1465	0.000162134	Control	1465	0.213594	Control	1465	0.0484005
1466	1.01719e-05	Control	1466	0.251065	Control	1466	0.000115729	Control	1466	0.261643	Control	1466	0.0480811
1467	0.000389868	Control	1467	0.234553	Control	1467	0.00014376	Control	1467	0.299705	Control	1467	0.042634
1468	0.00189232	Control	1468	0.247706	Control	1468	0.000149014	Control	1468	0.276363	Control	1468	0.0479611
1469	0.0026627	Control	1469	0.231018	Control	1469	0.000141191	Control	1469	0.25568	Control	1469	0.0607848
1470	0.00244716	Control	1470	0.274309	Control	1470	0.000132087	Control	1470	0.230339	Control	1470	0.0781563
1471	0.000955	Control	1471	0.307903	Control	1471	0.000110023	Control	1471	0.242307	Control	1471	0.0884004
1472	0.000213906	Control	1472	0.333982	Control	1472	9.11039e-05	Control	1472	0.240254	Control	1472	0.100035
1473	6.76566e-05	Control	1473	0.299805	Control	1473	0.000125954	Control	1473	0.247093	Control	1473	0.105001
1474	7.11755e-05	Control	1474	0.228399	Control	1474	0.000170251	Control	1474	0.240884	Control	1474	0.103182
1475	6.01727e-05	Control	1475	0.191489	Control	1475	0.000179154	Control	1475	0.26945	Control	1475	0.10244
1476	0.0009331	Control	1476	0.182805	Control	1476	0.00155687	Control	1476	0.283372	Control	1476	0.121163
1477	0.0038074	Control	1477	0.217354	Control	1477	0.0103653	Control	1477	0.326308	Control	1477	0.140596
1478	0.00542296	Control	1478	0.251282	Control	1478	0.0139357	Control	1478	0.311663	Control	1478	0.143977
1479	0.00522342	Control	1479	0.29568	Control	1479	0.01267	Control	1479	0.268294	Control	1479	0.124526
1480	0.00238284	Control	1480	0.288512	Control	1480	0.00400455	Control	1480	0.205381	Control	1480	0.110472
1481	0.00075735	Control	1481	0.234112	Control	1481	0.00112848	Control	1481	0.150861	Control	1481	0.0982918
1482	7.56202e-05	Control	1482	0.180399	Control	1482	0.00137506	Control	1482	0.112047	Control	1482	0.0957728
1483	2.72366e-05	Control	1483	0.161199	Control	1483	0.00121124	Control	1483	0.0798784	Control	1483	0.101254
1484	2.85416e-05	Control	1484	0.171471	Control	1484	0.000525245	Control	1484	0.0678671	Control	1484	0.106315
1485	2.81122e-05	Control	1485	0.196577	Control	1485	0.000145048	Control	1485	0.085779	Control	1485	0.104468
1486	2.70526e-05	Control	1486	0.20195	Control	1486	0.000115829	Control	1486	0.130911	Control	1486	0.0887906
1487	1.66353e-05	Control	1487	0.214678	Control	1487	9.77225e-05	Control	1487	0.149806	Control	1487	0.0839524
1488	8.60486e-06	Control	1488	0.205971	Control	1488	9.83166e-05	Control	1488	0.155013	Control	1488	0.083815
1489	6.00611e-06	Control	1489	0.213963	Control	1489	0.00012731	Control	1489	0.145078	Control	1489	0.075195
1490	7.28318e-06	Control	1490	0.241365	Control	1490	0.000115093	Control	1490	0.152202	Control	1490	0.0687877
1491	6.16226e-06	Control	1491	0.298415	Control	1491	7.51975e-05	Control	1491	0.160523	Control	1491	0.063578
1492	0.00039492	Control	1492	0.393184	Control	1492	7.66116e-05	Control	1492	0.18828	Control	1492	0.0645884
1493	0.00176769	Control	1493	0.409098	Control	1493	0.000150705	Control	1493	0.226099	Control	1493	0.0597678
1494	0.00277925	Control	1494	0.367453	Control	1494	0.00171737	Control	1494	0.243035	Control	1494	0.0523526
1495	0.00461906	Control	1495	0.25231	Control	1495	0.00772483	Control	1495	0.253314	Control	1495	0.0520416
1496	0.00412308	Control	1496	0.156314	Control	1496	0.00778983	Control	1496	0.292408	Control	1496	0.0507911
1497	0.00356061	Control	1497	0.0774574	Control	1497	0.00623169	Control	1497	0.307035	Control	1497	0.0467114
1498	0.00144867	Control	1498	0.0466528	Control	1498	0.000231927	Control	1498	0.290796	Control	1498	0.0390383
1499	0.00103876	Control	1499	0.0659057	Control	1499	0.000140639	Control	1499	0.23136	Control	1499	0.0357716
1500	0.000791485	Control	1500	0.1129	Control	1500	0.000183496	Control	1500	0.210033	Control	1500	0.0370953
1501	0.000681881	Control	1501	0.193099	Control	1501	0.000195068	Control	1501	0.208243	Control	1501	0.0394483
1502	0.00022202	Control	1502	0.241543	Control	1502	0.000162971	Control	1502	0.210863	Control	1502	0.0437982
1503	3.46035e-05	Control	1503	0.239151	Control	1503	0.000114114	Control	1503	0.214924	Control	1503	0.05007
1504	4.02583e-05	Control	1504	0.18928	Control	1504	7.10975e-05	Control	1504	0.209828	Control	1504	0.0587931
1505	0.000516225	Control	1505	0.168358	Control	1505	0.000295335	Control	1505	0.194554	Control	1505	0.0632897
1506	0.00230792	Control	1506	0.19219	Control	1506	0.000507698	Control	1506	0.165698	Control	1506	0.0584404
1507	0.00317217	Control	1507	0.21384	Control	1507	0.000570688	Control	1507	0.166966	Control	1507	0.0499771
1508	0.00277374	Control	1508	0.247988	Control	1508	0.00039125	Control	1508	0.172589	Control	1508	0.0491328
1509	0.000985672	Control	1509	0.258351	Control	1509	0.000228948	Control	1509	0.180121	Control	1509	0.0504478
1510	0.000111501	Control	1510	0.276942	Control	1510	0.000207762	Control	1510	0.157143	Control	1510	0.0557785
1511	3.61817e-05	Control	1511	0.256616	Control	1511	0.000170678	Control	1511	0.210099	Control	1511	0.0530681
1512	4.44129e-05	Control	1512	0.237308	Control	1512	0.000149692	Control	1512	0.212448	Control	1512	0.0499415
1513	5.35252e-05	Control	1513	0.227631	Control	1513	0.000338627	Control	1513	0.213968	Control	1513	0.0408534
1514	4.5835e-05	Control	1514	0.217545	Control	1514	0.00033031	Control	1514	0.141128	Control	1514	0.0333621
1515	2.32549e-05	Control	1515	0.243432	Control	1515	0.000337029	Control	1515	0.12297	Control	1515	0.0334815
1516	9.65663e-05	Control	1516	0.261797	Control	1516	0.00014432	Control	1516	0.103056	Control	1516	0.0383318
1517	0.000764857	Control	1517	0.266967	Control	1517	0.000466498	Control	1517	0.114918	Control	1517	0.0439284
1518	0.00198829	Control	1518	0.268419	Control	1518	0.00194667	Control	1518	0.128598	Control	1518	0.0482035
1519	0.00198857	Control	1519	0.333081	Control	1519	0.00264858	Control	1519	0.121151	Control	1519	0.0484211
1520	0.00131938	Control	1520	0.330102	Control	1520	0.00268798	Control	1520	0.0911484	Control	1520	0.047025
1521	9.1893e-05	Control	1521	0.28563	Control	1521	0.00149448	Control	1521	0.0717427	Control	1521	0.0380916
1522	4.94654e-06	Control	1522	0.207098	Control	1522	0.000989123	Control	1522	0.0793593	Control	1522	0.0301381
1523	2.63221e-06	Control	1523	0.199542	Control	1523	0.000780642	Control	1523	0.100096	Control	1523	0.0213253
1524	2.44817e-06	Control	1524	0.194677	Control	1524	0.000877427	Control	1524	0.0946118	Control	1524	0.0202274
1525	8.69966e-07	Control	1525	0.163407	Control	1525	0.00831928	Control	1525	0.107259	Control	1525	0.0217454
1526	5.91131e-07	Control	1526	0.178584	Control	1526	0.00886254	Control	1526	0.118809	Control	1526	0.0229195
1527	0.000596613	Control	1527	0.231976	Control	1527	0.00879997	Control	1527	0.131013	Control	1527	0.0248286
1528	0.00158771	Control	1528	0.282291	Control	1528	0.00157603	Control	1528	0.121968	Control	1528	0.0236386
1529	0.00180282	Control	1529	0.306859	Control	1529	0.00113664	Control	1529	0.0968954	Control	1529	0.0227173
1530	0.00123633	Control	1530	0.32449	Control	1530	0.00106359	Control	1530	0.0790762	Control	1530	0.022154
1531	0.00025843	Control	1531	0.317161	Control	1531	0.00213472	Control	1531	0.0593639	Control	1531	0.0265179
1532	5.52819e-05	Control	1532	0.30976	Control	1532	0.00244053	Control	1532	0.050819	Control	1532	0.0277633
1533	3.60813e-05	Control	1533	0.288162	Control	1533	0.00269951	Control	1533	0.0507849	Control	1533	0.0265225
1534	3.99069e-05	Control	1534	0.279981	Control	1534	0.00247236	Control	1534	0.0470001	Control	1534	0.019922
1535	3.61315e-05	Control	1535	0.251775	Control	1535	0.00472993	Control	1535	0.0373019	Control	1535	0.0191928
1536	3.86745e-05	Control	1536	0.241505	Control	1536	0.00469753	Control	1536	0.0375557	Control	1536	0.0233839
1537	4.59967e-05	Control	1537	0.277009	Control	1537	0.00375369	Control	1537	0.0438247	Control	1537	0.0314548
1538	0.000429178	Control	1538	0.335737	Control	1538	0.00094901	Control	1538	0.0448895	Control	1538	0.0388871
1539	0.000687959	Control	1539	0.409848	Control	1539	0.00046013	Control	1539	0.0344612	Control	1539	0.0370388
1540	0.000683359	Control	1540	0.395563	Control	1540	0.002888	Control	1540	0.0254464	Control	1540	0.0343213
1541	0.000319205	Control	1541	0.362477	Control	1541	0.00654075	Control	1541	0.0303178	Control	1541	0.0280696
1542	5.02852e-05	Control	1542	0.300148	Control	1542	0.010818	Control	1542	0.0342034	Control	1542	0.0268225
1543	4.95323e-05	Control	1543	0.286532	Control	1543	0.013347	Control	1543	0.0412434	Control	1543	0.0291123
1544	0.000192224	Control	1544	0.27189	Control	1544	0.0305962	Control	1544	0.0394003	Control	1544	0.0394204
1545	0.000490561	Control	1545	0.242836	Control	1545	0.046583	Control	1545	0.0467751	Control	1545	0.0498997
1546	0.000607772	Control	1546	0.208955	Control	1546	0.0505516	Control	1546	0.0500576	Control	1546	0.0525238
1547	0.000438697	Control	1547	0.203549	Control	1547	0.0343953	Control	1547	0.0535202	Control	1547	0.046928
1548	0.000138247	Control	1548	0.216774	Control	1548	0.0214265	Control	1548	0.0475888	Control	1548	0.0459921
1549	2.08011e-06	Control	1549	0.232529	Control	1549	0.0152214	Control	1549	0.0390383	Control	1549	0.0455539
1550	1.53359e-06	Control	1550	0.252092	Control	1550	0.0133745	Control	1550	0.0406712	Control	1550	0.0517676
1551	1.11534e-06	Control	1551	0.251812	Control	1551	0.0105504	Control	1551	0.0546396	Control	1551	0.0486432
1552	1.10419e-06	Control	1552	0.239854	Control	1552	0.0100381	Control	1552	0.0655611	Control	1552	0.0526474
1553	1.30049e-05	Control	1553	0.209401	Control	1553	0.0106668	Control	1553	0.0682262	Control	1553	0.0512383
1554	2.4426e-05	Control	1554	0.194896	Control	1554	0.00736759	Control	1554	0.0555655	Control	1554	0.0549284
1555	2.45654e-05	Control	1555	0.210092	Control	1555	0.00513444	Control	1555	0.0490686	Control	1555	0.0581195
1556	1.33283e-05	Control	1556	0.229499	Control	1556	0.00217794	Control	1556	0.0445659	Control	1556	0.0555065
1557	1.16665e-05	Control	1557	0.274019	Control	1557	0.00139052	Control	1557	0.041754	Control	1557	0.0526811
1558	2.06282e-05	Control	1558	0.32026	Control	1558	0.00106063	Control	1558	0.0418791	Control	1558	0.0480956
1559	2.75824e-05	Control	1559	0.320955	Control	1559	0.000454524	Control	1559	0.0366911	Control	1559	0.0517254
1560	2.98688e-05	Control	1560	0.273157	Control	1560	4.53428e-05	Control	1560	0.0352527	Control	1560	0.0582031
1561	4.01858e-05	Control	1561	0.237912	Control	1561	0.000103488	Control	1561	0.0333186	Control	1561	0.0547666
1562	3.8931e-05	Control	1562	0.237565	Control	1562	0.000118373	Control	1562	0.0388507	Control	1562	0.0491382
1563	3.1514e-05	Control	1563	0.256153	Control	1563	0.000151198	Control	1563	0.0359989	Control	1563	0.0448305
1564	2.90825e-05	Control	1564	0.24208	Control	1564	0.00019993	Control	1564	0.0317166	Control	1564	0.0519793
1565	3.48321e-05	Control	1565	0.26361	Control	1565	0.000192182	Control	1565	0.02558	Control	1565	0.0531854
1566	7.22741e-05	Control	1566	0.289793	Control	1566	0.00017651	Control	1566	0.0285617	Control	1566	0.0524628
1567	0.000105138	Control	1567	0.295774	Control	1567	7.29635e-05	Control	1567	0.0296301	Control	1567	0.052243
1568	0.000100091	Control	1568	0.258967	Control	1568	8.32553e-05	Control	1568	0.0327702	Control	1568	0.0534717
1569	6.06077e-05	Control	1569	0.226789	Control	1569	7.77747e-05	Control	1569	0.0314228	Control	1569	0.0493687
1570	1.18449e-05	Control	1570	0.216153	Control	1570	0.000134087	Control	1570	0.030425	Control	1570	0.0432041
1571	4.17695e-06	Control	1571	0.209268	Control	1571	0.000236822	Control	1571	0.0250324	Control	1571	0.0490925
1572	2.58759e-06	Control	1572	0.191128	Control	1572	0.000227233	Control	1572	0.0222187	Control	1572	0.0637082
1573	1.67301e-06	Control	1573	0.179879	Control	1573	0.000202474	Control	1573	0.0268296	Control	1573	0.0718031
1574	1.67301e-06	Control	1574	0.171475	Control	1574	0.000115244	Control	1574	0.0337114	Control	1574	0.0692437
1575	3.29026e-07	Control	1575	0.187157	Control	1575	0.000130012	Control	1575	0.0405399	Control	1575	0.0669492
1576	1.80081e-17	Control	1576	0.198028	Control	1576	9.2267e-05	Control	1576	0.0472224	Control	1576	0.0609614
1577	1.80081e-17	Control	1577	0.225989	Control	1577	8.45355e-05	Control	1577	0.05086	Control	1577	0.0625873
1578	1.80081e-17	Control	1578	0.220357	Control	1578	0.000305175	Control	1578	0.0606309	Control	1578	0.0552201
1579	1.11534e-07	Control	1579	0.213109	Control	1579	0.000426292	Control	1579	0.0610397	Control	1579	0.0507714
1580	1.90723e-06	Control	1580	0.193534	Control	1580	0.000445671	Control	1580	0.0610335	Control	1580	0.045668
1581	1.83529e-05	Control	1581	0.18122	Control	1581	0.000356015	Control	1581	0.0553406	Control	1581	0.0494882
1582	3.6678e-05	Control	1582	0.169473	Control	1582	0.000371294	Control	1582	0.0535398	Control	1582	0.0556411
1583	4.9075e-05	Control	1583	0.180078	Control	1583	0.000406211	Control	1583	0.0504188	Control	1583	0.0602396
1584	5.03242e-05	Control	1584	0.244624	Control	1584	0.000330645	Control	1584	0.0462389	Control	1584	0.0546643
1585	3.31703e-05	Control	1585	0.246258	Control	1585	0.000724991	Control	1585	0.0418328	Control	1585	0.0468887
1586	1.91225e-05	Control	1586	0.228462	Control	1586	0.0013507	Control	1586	0.0380449	Control	1586	0.0414839
1587	1.55032e-06	Control	1587	0.167724	Control	1587	0.0019856	Control	1587	0.0373126	Control	1587	0.0415404
1588	2.58202e-06	Control	1588	0.181353	Control	1588	0.00248858	Control	1588	0.0371228	Control	1588	0.0480525
1589	7.99142e-06	Control	1589	0.228026	Control	1589	0.00246404	Control	1589	0.0374203	Control	1589	0.0532326
1590	0.00370321	Control	1590	0.262046	Control	1590	0.00198282	Control	1590	0.0391332	Control	1590	0.0554474
1591	0.0130213	Control	1591	0.301283	Control	1591	0.0010275	Control	1591	0.037919	Control	1591	0.0546563
1592	0.0161144	Control	1592	0.290182	Control	1592	0.00058313	Control	1592	0.0424021	Control	1592	0.0518317
1593	0.0150582	Control	1593	0.282292	Control	1593	0.000512142	Control	1593	0.0467127	Control	1593	0.0474684
1594	0.00845457	Control	1594	0.257509	Control	1594	0.00100105	Control	1594	0.0535863	Control	1594	0.0418222
1595	0.00742547	Control	1595	0.248556	Control	1595	0.00801115	Control	1595	0.0529752	Control	1595	0.0385219
1596	0.00679841	Control	1596	0.205685	Control	1596	0.0175969	Control	1596	0.0459701	Control	1596	0.035699
1597	0.00623707	Control	1597	0.168448	Control	1597	0.0250194	Control	1597	0.0343027	Control	1597	0.0388959
1598	0.00645627	Control	1598	0.146095	Control	1598	0.0273341	Control	1598	0.0249763	Control	1598	0.0427998
1599	0.0063906	Control	1599	0.15822	Control	1599	0.0230337	Control	1599	0.0184885	Control	1599	0.0542254
1600	0.00770534	Control	1600	0.16922	Control	1600	0.0246325	Control	1600	0.0136049	Control	1600	0.0588415
1601	0.00681697	Control	1601	0.18826	Control	1601	0.0209645	Control	1601	0.0103967	Control	1601	0.0571772
1602	0.00563739	Control	1602	0.199174	Control	1602	0.024491	Control	1602	0.00852803	Control	1602	0.0495738
1603	0.00287653	Control	1603	0.212326	Control	1603	0.0216296	Control	1603	0.00880071	Control	1603	0.0475694
1604	0.00246247	Control	1604	0.234204	Control	1604	0.0214655	Control	1604	0.00909982	Control	1604	0.0455066
1605	0.00223733	Control	1605	0.300331	Control	1605	0.0179461	Control	1605	0.00782174	Control	1605	0.0446658
1606	0.00212465	Control	1606	0.378546	Control	1606	0.0149768	Control	1606	0.00699062	Control	1606	0.0434018
1607	0.00147059	Control	1607	0.384724	Control	1607	0.014723	Control	1607	0.00788076	Control	1607	0.0427636
1608	0.00124972	Control	1608	0.318977	Control	1608	0.0127998	Control	1608	0.00939095	Control	1608	0.0398766
1609	0.000880824	Control	1609	0.26532	Control	1609	0.0104696	Control	1609	0.0101644	Control	1609	0.0333268
1610	0.000617046	Control	1610	0.224279	Control	1610	0.00605777	Control	1610	0.0105407	Control	1610	0.0286578
1611	0.000356301	Control	1611	0.215313	Control	1611	0.0032534	Control	1611	0.0103547	Control	1611	0.0270559
1612	0.000137605	Control	1612	0.182197	Control	1612	0.00458609	Control	1612	0.00901728	Control	1612	0.0280814
1613	7.25028e-05	Control	1613	0.176181	Control	1613	0.00694495	Control	1613	0.00822198	Control	1613	0.028116
1614	1.6178e-05	Control	1614	0.224705	Control	1614	0.0115737	Control	1614	0.00737836	Control	1614	0.029152
1615	7.87989e-06	Control	1615	0.266403	Control	1615	0.0105382	Control	1615	0.00810334	Control	1615	0.0284879
1616	4.77366e-06	Control	1616	0.284072	Control	1616	0.00867832	Control	1616	0.00732261	Control	1616	0.0307007
1617	1.19342e-06	Control	1617	0.25614	Control	1617	0.0073428	Control	1617	0.00815466	Control	1617	0.0288387
1618	0.000158607	Control	1618	0.236748	Control	1618	0.0188693	Control	1618	0.00846775	Control	1618	0.0267403
1619	0.000436584	Control	1619	0.250198	Control	1619	0.0260839	Control	1619	0.011958	Control	1619	0.0242943
1620	0.000641505	Control	1620	0.255921	Control	1620	0.0281938	Control	1620	0.0171213	Control	1620	0.0259784
1621	0.00049162	Control	1621	0.248948	Control	1621	0.0186799	Control	1621	0.0205689	Control	1621	0.0277732
1622	0.000220665	Control	1622	0.240029	Control	1622	0.0129364	Control	1622	0.0230108	Control	1622	0.0275841
1623	2.61659e-05	Control	1623	0.242359	Control	1623	0.0104299	Control	1623	0.018152	Control	1623	0.0278767
1624	2.25801e-05	Control	1624	0.255614	Control	1624	0.00910915	Control	1624	0.0134881	Control	1624	0.0284505
1625	2.34556e-05	Control	1625	0.259928	Control	1625	0.00687175	Control	1625	0.00763642	Control	1625	0.0285304
1626	2.07175e-05	Control	1626	0.297448	Control	1626	0.00349117	Control	1626	0.00662939	Control	1626	0.0249492
1627	2.16599e-05	Control	1627	0.285905	Control	1627	0.00150366	Control	1627	0.00787138	Control	1627	0.0219483
1628	1.67078e-05	Control	1628	0.298216	Control	1628	0.00149983	Control	1628	0.00966924	Control	1628	0.0201842
1629	2.02992e-05	Control	1629	0.278126	Control	1629	0.00187073	Control	1629	0.00815433	Control	1629	0.0197183
1630	2.63499e-05	Control	1630	0.284164	Control	1630	0.00225102	Control	1630	0.00524931	Control	1630	0.0220112
1631	3.72413e-05	Control	1631	0.243188	Control	1631	0.00282177	Control	1631	0.00139833	Control	1631	0.0274364
1632	3.41964e-05	Control	1632	0.221327	Control	1632	0.00337551	Control	1632	0.000468043	Control	1632	0.0371578
1633	3.73082e-05	Control	1633	0.210108	Control	1633	0.00314136	Control	1633	0.000397401	Control	1633	0.0432829
1634	4.05148e-05	Control	1634	0.298664	Control	1634	0.0026049	Control	1634	0.000496301	Control	1634	0.0459282
1635	4.62699e-05	Control	1635	0.391036	Control	1635	0.00262193	Control	1635	0.000855762	Control	1635	0.0423629
1636	3.96783e-05	Control	1636	0.44651	Control	1636	0.00296349	Control	1636	0.00162916	Control	1636	0.0418422
1637	2.52959e-05	Control	1637	0.465726	Control	1637	0.00361713	Control	1637	0.00515449	Control	1637	0.0364206
1638	1.30662e-05	Control	1638	0.372249	Control	1638	0.0035237	Control	1638	0.0083966	Control	1638	0.032384
1639	8.04719e-06	Control	1639	0.26566	Control	1639	0.00331785	Control	1639	0.00822028	Control	1639	0.0267414
1640	1.41983e-05	Control	1640	0.128934	Control	1640	0.00204485	Control	1640	0.00470512	Control	1640	0.0350137
1641	2.27418e-05	Control	1641	0.107215	Control	1641	0.00111314	Control	1641	0.000990002	Control	1641	0.0565827
1642	2.22678e-05	Control	1642	0.129224	Control	1642	0.00584264	Control	1642	0.000333037	Control	1642	0.0658809
1643	1.59494e-05	Control	1643	0.144944	Control	1643	0.0325908	Control	1643	0.0020055	Control	1643	0.0611574
1644	1.73101e-05	Control	1644	0.136785	Control	1644	0.0446667	Control	1644	0.00376543	Control	1644	0.0459232
1645	2.81568e-05	Control	1645	0.156994	Control	1645	0.041475	Control	1645	0.00420819	Control	1645	0.0422071
1646	3.1804e-05	Control	1646	0.179438	Control	1646	0.0282539	Control	1646	0.0023817	Control	1646	0.0474216
1647	3.34268e-05	Control	1647	0.184194	Control	1647	0.0857268	Control	1647	0.000693148	Control	1647	0.0492323
1648	3.38172e-05	Control	1648	0.179888	Control	1648	0.111413	Control	1648	0.000256375	Control	1648	0.0435809
1649	3.46258e-05	Control	1649	0.167741	Control	1649	0.101026	Control	1649	0.000226218	Control	1649	0.0323211
1650	2.2792e-05	Control	1650	0.157326	Control	1650	0.0758924	Control	1650	0.000179678	Control	1650	0.0241725
1651	1.12817e-05	Control	1651	0.135121	Control	1651	0.101762	Control	1651	0.000408742	Control	1651	0.0254428
1652	1.65071e-05	Control	1652	0.111345	Control	1652	0.110615	Control	1652	0.000481363	Control	1652	0.027465
1653	3.04209e-05	Control	1653	0.101147	Control	1653	0.0721778	Control	1653	0.000484401	Control	1653	0.0277778
1654	4.1803e-05	Control	1654	0.101017	Control	1654	0.0203435	Control	1654	0.000228072	Control	1654	0.0274603
1655	4.47029e-05	Control	1655	0.107903	Control	1655	0.0093402	Control	1655	0.000142029	Control	1655	0.0309379
1656	4.28235e-05	Control	1656	0.115677	Control	1656	0.00428002	Control	1656	0.000130517	Control	1656	0.0323461
1657	3.70628e-05	Control	1657	0.160694	Control	1657	0.00333829	Control	1657	0.000115862	Control	1657	0.032611
1658	3.10288e-05	Control	1658	0.232048	Control	1658	0.00245899	Control	1658	0.000145465	Control	1658	0.0277884
1659	2.97406e-05	Control	1659	0.277374	Control	1659	0.00160464	Control	1659	0.000123167	Control	1659	0.0253326
1660	2.48833e-05	Control	1660	0.273968	Control	1660	0.000906646	Control	1660	0.000139364	Control	1660	0.0246302
1661	1.67357e-05	Control	1661	0.219712	Control	1661	0.00105264	Control	1661	0.000105358	Control	1661	0.0257914
1662	4.76809e-06	Control	1662	0.183475	Control	1662	0.00140033	Control	1662	0.000115651	Control	1662	0.0258464
1663	2.74932e-06	Control	1663	0.163534	Control	1663	0.00155169	Control	1663	0.000150342	Control	1663	0.0286585
1664	8.08065e-06	Control	1664	0.162337	Control	1664	0.00173303	Control	1664	0.00016999	Control	1664	0.036825
1665	1.30885e-05	Control	1665	0.176463	Control	1665	0.00336595	Control	1665	0.000151898	Control	1665	0.0391899
1666	2.36341e-05	Control	1666	0.183496	Control	1666	0.00561296	Control	1666	0.000122044	Control	1666	0.0374611
1667	3.50775e-05	Control	1667	0.213393	Control	1667	0.00762972	Control	1667	0.000172171	Control	1667	0.0297626
1668	4.36935e-05	Control	1668	0.250231	Control	1668	0.00813156	Control	1668	0.000258864	Control	1668	0.0277953
1669	8.11132e-05	Control	1669	0.284003	Control	1669	0.00811062	Control	1669	0.000360156	Control	1669	0.0244187
1670	0.000501073	Control	1670	0.263415	Control	1670	0.00821819	Control	1670	0.000406001	Control	1670	0.0237666
1671	0.000646285	Control	1671	0.250241	Control	1671	0.00795697	Control	1671	0.000431231	Control	1671	0.0274212
1672	0.000625272	Control	1672	0.253681	Control	1672	0.00802205	Control	1672	0.000406807	Control	1672	0.0314157
1673	0.000217045	Control	1673	0.307577	Control	1673	0.007802	Control	1673	0.000309938	Control	1673	0.0365754
1674	0.000103967	Control	1674	0.302392	Control	1674	0.00717035	Control	1674	0.000204096	Control	1674	0.0382621
1675	0.000143723	Control	1675	0.259928	Control	1675	0.00623892	Control	1675	0.000103328	Control	1675	0.0380833
1676	0.000191147	Control	1676	0.214977	Control	1676	0.00500984	Control	1676	7.36141e-05	Control	1676	0.0352291
1677	0.000205307	Control	1677	0.210796	Control	1677	0.00495998	Control	1677	7.572e-05	Control	1677	0.0284267
1678	0.000224624	Control	1678	0.207619	Control	1678	0.00544382	Control	1678	0.000482986	Control	1678	0.0252684
1679	0.00024267	Control	1679	0.189347	Control	1679	0.00660284	Control	1679	0.00242678	Control	1679	0.0218757
1680	0.000255893	Control	1680	0.145016	Control	1680	0.00706947	Control	1680	0.00713949	Control	1680	0.0197904
1681	0.000239386	Control	1681	0.120488	Control	1681	0.00542207	Control	1681	0.00748762	Control	1681	0.0179141
1682	0.000229515	Control	1682	0.127949	Control	1682	0.00310903	Control	1682	0.00569434	Control	1682	0.0157799
1683	0.000225176	Control	1683	0.153697	Control	1683	0.00117645	Control	1683	0.000992702	Control	1683	0.0167109
1684	0.000234523	Control	1684	0.179281	Control	1684	0.00135245	Control	1684	0.000237886	Control	1684	0.0168938
1685	0.000206712	Control	1685	0.184046	Control	1685	0.00276673	Control	1685	0.000106129	Control	1685	0.0167032
1686	0.00017715	Control	1686	0.175191	Control	1686	0.00377782	Control	1686	0.000103927	Control	1686	0.0166076
1687	0.000104028	Control	1687	0.151932	Control	1687	0.00454228	Control	1687	0.000206988	Control	1687	0.0160751
1688	0.000127729	Control	1688	0.125663	Control	1688	0.00624163	Control	1688	0.00187558	Control	1688	0.0181539
1689	0.000117373	Control	1689	0.101634	Control	1689	0.0102612	Control	1689	0.0022079	Control	1689	0.0179628
1690	0.000117083	Control	1690	0.0765259	Control	1690	0.0104798	Control	1690	0.00211527	Control	1690	0.0185415
1691	5.0051e-05	Control	1691	0.0604052	Control	1691	0.00766469	Control	1691	0.000438909	Control	1691	0.017768
1692	4.96048e-05	Control	1692	0.0675189	Control	1692	0.00670927	Control	1692	0.000102083	Control	1692	0.0194315
1693	7.79903e-05	Control	1693	0.0970841	Control	1693	0.0206318	Control	1693	0.000323571	Control	1693	0.0189828
1694	6.42548e-05	Control	1694	0.107964	Control	1694	0.0420023	Control	1694	0.006598	Control	1694	0.0203005
1695	3.54679e-05	Control	1695	0.117041	Control	1695	0.101997	Control	1695	0.014241	Control	1695	0.0176888
1696	5.29787e-07	Control	1696	0.143101	Control	1696	0.182519	Control	1696	0.0226502	Control	1696	0.0168192
1697	4.51713e-07	Control	1697	0.165974	Control	1697	0.212492	Control	1697	0.0226704	Control	1697	0.0141706
1698	6.97089e-07	Control	1698	0.153591	Control	1698	0.184304	Control	1698	0.0240701	Control	1698	0.0174878
1699	5.91131e-07	Control	1699	0.123481	Control	1699	0.225626	Control	1699	0.0292081	Control	1699	0.0187321
1700	2.41583e-05	Control	1700	0.130007	Control	1700	0.287388	Control	1700	0.0344614	Control	1700	0.0234545
1701	5.69159e-05	Control	1701	0.14968	Control	1701	0.316979	Control	1701	0.0353359	Control	1701	0.0289444
1702	6.90675e-05	Control	1702	0.158191	Control	1702	0.262721	Control	1702	0.0251688	Control	1702	0.0352499
1703	7.99644e-05	Control	1703	0.140124	Control	1703	0.268473	Control	1703	0.0284115	Control	1703	0.0359202
1704	8.51842e-05	Control	1704	0.154582	Control	1704	0.300204	Control	1704	0.0430213	Control	1704	0.0294097
1705	7.54027e-05	Control	1705	0.170252	Control	1705	0.35496	Control	1705	0.0605615	Control	1705	0.024262
1706	4.06988e-05	Control	1706	0.178174	Control	1706	0.37767	Control	1706	0.0563276	Control	1706	0.0207112
1707	3.31256e-06	Control	1707	0.155665	Control	1707	0.406189	Control	1707	0.0446104	Control	1707	0.0180975
1708	1.82191e-05	Control	1708	0.165593	Control	1708	0.446193	Control	1708	0.0474831	Control	1708	0.0134271
1709	2.24462e-05	Control	1709	0.18575	Control	1709	0.391803	Control	1709	0.0676561	Control	1709	0.0106814
1710	2.1738e-05	Control	1710	0.219523	Control	1710	0.292072	Control	1710	0.0925425	Control	1710	0.0128857
1711	5.52652e-06	Control	1711	0.244218	Control	1711	0.216019	Control	1711	0.0905525	Control	1711	0.0208559
1712	1.22186e-05	Control	1712	0.291786	Control	1712	0.222425	Control	1712	0.0893281	Control	1712	0.0276018
1713	2.43814e-05	Control	1713	0.314169	Control	1713	0.300224	Control	1713	0.0883852	Control	1713	0.0276652
1714	4.99338e-05	Control	1714	0.279049	Control	1714	0.303094	Control	1714	0.111726	Control	1714	0.0303459
1715	5.93585e-05	Control	1715	0.228046	Control	1715	0.299898	Control	1715	0.114999	Control	1715	0.0373832
1716	5.69438e-05	Control	1716	0.204318	Control	1716	0.296449	Control	1716	0.113055	Control	1716	0.0481331
1717	0.0001245	Control	1717	0.212399	Control	1717	0.281743	Control	1717	0.110973	Control	1717	0.0797098
1718	0.000135179	Control	1718	0.192957	Control	1718	0.285558	Control	1718	0.121592	Control	1718	0.0837087
1719	0.000125364	Control	1719	0.168989	Control	1719	0.270333	Control	1719	0.110976	Control	1719	0.0715174
1720	3.16701e-05	Control	1720	0.165481	Control	1720	0.209778	Control	1720	0.10211	Control	1720	0.0316788
1721	6.85935e-07	Control	1721	0.192657	Control	1721	0.141634	Control	1721	0.0945451	Control	1721	0.015526
1722	2.64336e-06	Control	1722	0.177513	Control	1722	0.104324	Control	1722	0.110537	Control	1722	0.0159179
1723	5.84383e-05	Control	1723	0.153884	Control	1723	0.14662	Control	1723	0.125291	Control	1723	0.016263
1724	6.17732e-05	Control	1724	0.14646	Control	1724	0.172857	Control	1724	0.11729	Control	1724	0.0164305
1725	6.01783e-05	Control	1725	0.184327	Control	1725	0.206981	Control	1725	0.114377	Control	1725	0.0154561
1726	7.71816e-06	Control	1726	0.227196	Control	1726	0.213807	Control	1726	0.100529	Control	1726	0.0147228
1727	2.21395e-05	Control	1727	0.223097	Control	1727	0.262188	Control	1727	0.111637	Control	1727	0.0140683
1728	5.21813e-05	Control	1728	0.211914	Control	1728	0.263065	Control	1728	0.107894	Control	1728	0.0130813
1729	8.36116e-05	Control	1729	0.186993	Control	1729	0.272325	Control	1729	0.101408	Control	1729	0.0135875
1730	8.56359e-05	Control	1730	0.166589	Control	1730	0.2605	Control	1730	0.0925379	Control	1730	0.0165146
1731	7.42316e-05	Control	1731	0.138499	Control	1731	0.259843	Control	1731	0.0931713	Control	1731	0.0187713
1732	5.66036e-05	Control	1732	0.128082	Control	1732	0.241196	Control	1732	0.0840402	Control	1732	0.0208386
1733	5.51146e-05	Control	1733	0.131794	Control	1733	0.267785	Control	1733	0.0788862	Control	1733	0.0258349
1734	5.5834e-05	Control	1734	0.131847	Control	1734	0.29636	Control	1734	0.0910469	Control	1734	0.0360606
1735	5.03075e-05	Control	1735	0.117351	Control	1735	0.299202	Control	1735	0.100692	Control	1735	0.0460359
1736	5.21255e-05	Control	1736	0.10623	Control	1736	0.210062	Control	1736	0.0999457	Control	1736	0.0531334
1737	5.65645e-05	Control	1737	0.110796	Control	1737	0.158563	Control	1737	0.0884106	Control	1737	0.0554478
1738	7.17722e-05	Control	1738	0.120899	Control	1738	0.147733	Control	1738	0.0936949	Control	1738	0.0563946
1739	0.00010018	Control	1739	0.155552	Control	1739	0.195121	Control	1739	0.0976976	Control	1739	0.044106
1740	0.000139223	Control	1740	0.166181	Control	1740	0.221899	Control	1740	0.0861238	Control	1740	0.0285602
1741	0.000153672	Control	1741	0.175253	Control	1741	0.217376	Control	1741	0.0739587	Control	1741	0.013841
1742	0.000121489	Control	1742	0.155618	Control	1742	0.193916	Control	1742	0.0683509	Control	1742	0.00913149
1743	6.91902e-05	Control	1743	0.143161	Control	1743	0.151097	Control	1743	0.0611875	Control	1743	0.00900403
1744	4.3041e-05	Control	1744	0.137961	Control	1744	0.145516	Control	1744	0.0703678	Control	1744	0.00956451
1745	3.63601e-05	Control	1745	0.131762	Control	1745	0.13509	Control	1745	0.0887641	Control	1745	0.010897
1746	5.23486e-05	Control	1746	0.127492	Control	1746	0.103132	Control	1746	0.108087	Control	1746	0.0121068
1747	5.5979e-05	Control	1747	0.1178	Control	1747	0.0621048	Control	1747	0.102019	Control	1747	0.0125974
1748	6.30391e-05	Control	1748	0.10336	Control	1748	0.0659472	Control	1748	0.0806416	Control	1748	0.0129933
1749	8.3026e-05	Control	1749	0.10312	Control	1749	0.109386	Control	1749	0.0606513	Control	1749	0.0156941
1750	0.000104876	Control	1750	0.10408	Control	1750	0.129855	Control	1750	0.0607486	Control	1750	0.0172472
1751	0.000130027	Control	1751	0.125612	Control	1751	0.162037	Control	1751	0.0746885	Control	1751	0.0169903
1752	0.000115432	Control	1752	0.136121	Control	1752	0.169957	Control	1752	0.101203	Control	1752	0.0177279
1753	0.000106716	Control	1753	0.139654	Control	1753	0.212966	Control	1753	0.11262	Control	1753	0.0208267
1754	0.00010714	Control	1754	0.116538	Control	1754	0.188836	Control	1754	0.105274	Control	1754	0.0281702
1755	0.000101273	Control	1755	0.0995138	Control	1755	0.145235	Control	1755	0.107097	Control	1755	0.0324272
1756	9.02981e-05	Control	1756	0.0870471	Control	1756	0.0872918	Control	1756	0.126192	Control	1756	0.032187
1757	8.30428e-05	Control	1757	0.0955755	Control	1757	0.0528075	Control	1757	0.182589	Control	1757	0.0294788
1758	8.68461e-05	Control	1758	0.108423	Control	1758	0.0491031	Control	1758	0.203039	Control	1758	0.0248307
1759	9.01921e-05	Control	1759	0.106043	Control	1759	0.0493259	Control	1759	0.225941	Control	1759	0.0217463
1760	7.2012e-05	Control	1760	0.0940092	Control	1760	0.0815436	Control	1760	0.24363	Control	1760	0.0167228
1761	5.20809e-05	Control	1761	0.0803948	Control	1761	0.126429	Control	1761	0.275195	Control	1761	0.0166415
1762	2.76828e-05	Control	1762	0.0939047	Control	1762	0.129903	Control	1762	0.280536	Control	1762	0.0195273
1763	1.81466e-05	Control	1763	0.105428	Control	1763	0.0864704	Control	1763	0.250729	Control	1763	0.0220948
1764	2.44706e-05	Control	1764	0.120863	Control	1764	0.0427977	Control	1764	0.217999	Control	1764	0.0221737
1765	3.11013e-05	Control	1765	0.113607	Control	1765	0.127068	Control	1765	0.20028	Control	1765	0.0203524
1766	4.92144e-05	Control	1766	0.108667	Control	1766	0.177366	Control	1766	0.17225	Control	1766	0.0209249
1767	8.50838e-05	Control	1767	0.0971724	Control	1767	0.178801	Control	1767	0.18335	Control	1767	0.0207026
1768	0.00046725	Control	1768	0.0966436	Control	1768	0.0815462	Control	1768	0.251433	Control	1768	0.0205656
1769	0.0233924	Control	1769	0.131088	Control	1769	0.0277134	Control	1769	0.25202	Control	1769	0.0197444
1770	0.1149	Control	1770	0.142939	Control	1770	0.0571874	Control	1770	0.190814	Control	1770	0.0219505
1771	0.157747	Control	1771	0.138558	Control	1771	0.0885991	Control	1771	0.0657113	Control	1771	0.028979
1772	0.146563	Control	1772	0.104228	Control	1772	0.130374	Control	1772	0.029788	Control	1772	0.0328519
1773	0.0664698	Control	1773	0.105284	Control	1773	0.179499	Control	1773	0.0225703	Control	1773	0.0342797
1774	0.0394216	Control	1774	0.120744	Control	1774	0.204029	Control	1774	0.0286757	Control	1774	0.0340278
1775	0.0453063	Control	1775	0.137467	Control	1775	0.22837	Control	1775	0.048375	Control	1775	0.0416973
1776	0.0498922	Control	1776	0.144504	Control	1776	0.211258	Control	1776	0.0710788	Control	1776	0.0550386
1777	0.0473864	Control	1777	0.156531	Control	1777	0.231406	Control	1777	0.0770915	Control	1777	0.0612872
1778	0.0419249	Control	1778	0.170715	Control	1778	0.271737	Control	1778	0.0981275	Control	1778	0.059525
1779	0.0371483	Control	1779	0.200619	Control	1779	0.280584	Control	1779	0.140605	Control	1779	0.0553034
1780	0.0370765	Control	1780	0.173047	Control	1780	0.281149	Control	1780	0.207233	Control	1780	0.0543307
1781	0.0471313	Control	1781	0.137579	Control	1781	0.293276	Control	1781	0.243915	Control	1781	0.0529125
1782	0.0550515	Control	1782	0.0764867	Control	1782	0.309101	Control	1782	0.220056	Control	1782	0.0463871
1783	0.0563249	Control	1783	0.0619739	Control	1783	0.332002	Control	1783	0.14414	Control	1783	0.0353632
1784	0.0428673	Control	1784	0.104	Control	1784	0.313471	Control	1784	0.0707001	Control	1784	0.0310689
1785	0.0312744	Control	1785	0.150366	Control	1785	0.311558	Control	1785	0.0335713	Control	1785	0.0312048
1786	0.0252967	Control	1786	0.196438	Control	1786	0.299043	Control	1786	0.0292131	Control	1786	0.0358938
1787	0.0300722	Control	1787	0.195724	Control	1787	0.337195	Control	1787	0.025925	Control	1787	0.0423762
1788	0.0391618	Control	1788	0.155627	Control	1788	0.381643	Control	1788	0.0285477	Control	1788	0.0494209
1789	0.0436449	Control	1789	0.112284	Control	1789	0.359211	Control	1789	0.0274181	Control	1789	0.050216
1790	0.0425851	Control	1790	0.0614883	Control	1790	0.2962	Control	1790	0.0322612	Control	1790	0.0464913
1791	0.0349292	Control	1791	0.0525245	Control	1791	0.2288	Control	1791	0.0323576	Control	1791	0.0394457
1792	0.0269937	Control	1792	0.0486293	Control	1792	0.184014	Control	1792	0.0326095	Control	1792	0.0392792
1793	0.0176253	Control	1793	0.0434225	Control	1793	0.175547	Control	1793	0.0249942	Control	1793	0.0367591
1794	0.00876404	Control	1794	0.0330355	Control	1794	0.19149	Control	1794	0.0146231	Control	1794	0.0345347
1795	0.00339578	Control	1795	0.0269648	Control	1795	0.251378	Control	1795	0.0124251	Control	1795	0.0330801
1796	0.000633231	Control	1796	0.0196702	Control	1796	0.282041	Control	1796	0.0176127	Control	1796	0.0333056
1797	0.00612647	Control	1797	0.0135043	Control	1797	0.291582	Control	1797	0.0226454	Control	1797	0.0397001
1798	0.011611	Control	1798	0.00875217	Control	1798	0.327236	Control	1798	0.0246869	Control	1798	0.0521535
1799	0.0202285	Control	1799	0.0177883	Control	1799	0.377671	Control	1799	0.0258486	Control	1799	0.0612367
1800	0.0198444	Control	1800	0.0292335	Control	1800	0.504622	Control	1800	0.0288632	Control	1800	0.0553811
1801	0.0150438	Control	1801	0.0351363	Control	1801	0.51335	Control	1801	0.0319198	Control	1801	0.0412744
1802	0.0063927	Control	1802	0.0249585	Control	1802	0.489616	Control	1802	0.0301299	Control	1802	0.0292395
1803	0.00179451	Control	1803	0.0162232	Control	1803	0.334929	Control	1803	0.0278129	Control	1803	0.0278191
1804	0.00183859	Control	1804	0.00864422	Control	1804	0.278981	Control	1804	0.0270128	Control	1804	0.0330414
1805	0.00186703	Control	1805	0.00741263	Control	1805	0.275558	Control	1805	0.0285234	Control	1805	0.0385564
1806	0.0016966	Control	1806	0.00599206	Control	1806	0.326862	Control	1806	0.02993	Control	1806	0.0463674
1807	0.00218686	Control	1807	0.007625	Control	1807	0.333476	Control	1807	0.0283586	Control	1807	0.045097
1808	0.00435309	Control	1808	0.00789503	Control	1808	0.249773	Control	1808	0.0267818	Control	1808	0.0464301
1809	0.00482532	Control	1809	0.0082869	Control	1809	0.141877	Control	1809	0.0323472	Control	1809	0.0470743
1810	0.00396855	Control	1810	0.00650975	Control	1810	0.0880295	Control	1810	0.0374603	Control	1810	0.0575215
1811	0.0014737	Control	1811	0.00601212	Control	1811	0.0659669	Control	1811	0.0413394	Control	1811	0.0677382
1812	0.000494282	Control	1812	0.00576089	Control	1812	0.0596208	Control	1812	0.0345154	Control	1812	0.0625866
1813	5.26534e-05	Control	1813	0.00646173	Control	1813	0.0420058	Control	1813	0.0281861	Control	1813	0.0581075
1814	2.19351e-05	Control	1814	0.00605126	Control	1814	0.0348548	Control	1814	0.0200783	Control	1814	0.0529934
1815	1.86866e-05	Control	1815	0.00618535	Control	1815	0.0260935	Control	1815	0.0176864	Control	1815	0.054748
1816	0.000135863	Control	1816	0.00732967	Control	1816	0.0178976	Control	1816	0.0178492	Control	1816	0.0476839
1817	0.00073818	Control	1817	0.0501773	Control	1817	0.0137292	Control	1817	0.0190199	Control	1817	0.0405445
1818	0.00212413	Control	1818	0.149443	Control	1818	0.0136512	Control	1818	0.0212361	Control	1818	0.0359968
1819	0.00450123	Control	1819	0.160749	Control	1819	0.0221952	Control	1819	0.0204391	Control	1819	0.0288376
1820	0.00512869	Control	1820	0.131853	Control	1820	0.0247971	Control	1820	0.0165026	Control	1820	0.0214785
1821	0.00396696	Control	1821	0.0498039	Control	1821	0.024502	Control	1821	0.00963242	Control	1821	0.018701
1822	0.0015392	Control	1822	0.080084	Control	1822	0.0208304	Control	1822	0.00448378	Control	1822	0.0250128
1823	0.000476121	Control	1823	0.143185	Control	1823	0.0138929	Control	1823	0.00264331	Control	1823	0.0359998
1824	0.00354102	Control	1824	0.23248	Control	1824	0.0115096	Control	1824	0.00208305	Control	1824	0.0410508
1825	0.00543215	Control	1825	0.336264	Control	1825	0.00649311	Control	1825	0.00188076	Control	1825	0.0339481
1826	0.00556819	Control	1826	0.319782	Control	1826	0.00536307	Control	1826	0.00202396	Control	1826	0.0556536
1827	0.00233886	Control	1827	0.273986	Control	1827	0.00396366	Control	1827	0.00239071	Control	1827	0.0790933
1828	0.000383357	Control	1828	0.18052	Control	1828	0.00380289	Control	1828	0.00390278	Control	1828	0.104796
1829	7.63219e-05	Control	1829	0.149791	Control	1829	0.00397078	Control	1829	0.00490413	Control	1829	0.0798405
1830	0.00042495	Control	1830	0.121058	Control	1830	0.00369556	Control	1830	0.0045722	Control	1830	0.0620855
1831	0.00197596	Control	1831	0.100854	Control	1831	0.00265294	Control	1831	0.00292516	Control	1831	0.0502095
1832	0.00341	Control	1832	0.0841668	Control	1832	0.00282987	Control	1832	0.00168148	Control	1832	0.0506284
1833	0.003414	Control	1833	0.0575582	Control	1833	0.00455954	Control	1833	0.00160814	Control	1833	0.0375072
1834	0.00214779	Control	1834	0.0278754	Control	1834	0.00695847	Control	1834	0.00135483	Control	1834	0.0283026
1835	0.000721984	Control	1835	0.0810199	Control	1835	0.00672374	Control	1835	0.000994429	Control	1835	0.0284654
1836	0.000324485	Control	1836	0.227677	Control	1836	0.00416323	Control	1836	0.00115775	Control	1836	0.0417094
1837	4.74996e-05	Control	1837	0.445847	Control	1837	0.00202269	Control	1837	0.002988	Control	1837	0.045322
1838	3.71455e-05	Control	1838	0.523651	Control	1838	0.00207276	Control	1838	0.00307094	Control	1838	0.0572646
1839	0.00022035	Control	1839	0.515873	Control	1839	0.00350164	Control	1839	0.00256953	Control	1839	0.11055
1840	0.00133463	Control	1840	0.379171	Control	1840	0.00581165	Control	1840	0.000761954	Control	1840	0.127749
1841	0.00229033	Control	1841	0.338601	Control	1841	0.00492284	Control	1841	0.00498966	Control	1841	0.128155
1842	0.00285271	Control	1842	0.381621	Control	1842	0.00349741	Control	1842	0.0161325	Control	1842	0.0911158
1843	0.00250062	Control	1843	0.398988	Control	1843	0.000758711	Control	1843	0.0198481	Control	1843	0.107984
1844	0.00291302	Control	1844	0.350687	Control	1844	0.000755222	Control	1844	0.0292485	Control	1844	0.120845
1845	0.00308293	Control	1845	0.2086	Control	1845	0.000691747	Control	1845	0.0471251	Control	1845	0.120682
1846	0.00296452	Control	1846	0.139655	Control	1846	0.000838954	Control	1846	0.101637	Control	1846	0.0999363
1847	0.00177736	Control	1847	0.148047	Control	1847	0.00081499	Control	1847	0.170073	Control	1847	0.080907
1848	0.000900253	Control	1848	0.241112	Control	1848	0.000837113	Control	1848	0.21441	Control	1848	0.0693925
1849	0.000326377	Control	1849	0.289468	Control	1849	0.00064422	Control	1849	0.259124	Control	1849	0.0627505
1850	0.000289622	Control	1850	0.329097	Control	1850	0.000942927	Control	1850	0.252651	Control	1850	0.0589477
1851	0.00023187	Control	1851	0.27918	Control	1851	0.00217054	Control	1851	0.187954	Control	1851	0.0573606
1852	0.000147281	Control	1852	0.394779	Control	1852	0.00385843	Control	1852	0.0948695	Control	1852	0.0501878
1853	3.1369e-06	Control	1853	0.388961	Control	1853	0.00449485	Control	1853	0.022111	Control	1853	0.0437964
1854	2.69541e-06	Control	1854	0.375282	Control	1854	0.00400258	Control	1854	0.0157166	Control	1854	0.0292292
1855	3.24843e-06	Control	1855	0.22403	Control	1855	0.00237411	Control	1855	0.00627422	Control	1855	0.0237108
1856	3.76428e-06	Control	1856	0.164605	Control	1856	0.00123304	Control	1856	0.00326729	Control	1856	0.0219761
1857	0.000413304	Control	1857	0.143162	Control	1857	0.000624942	Control	1857	0.000929749	Control	1857	0.0237628
1858	0.00145646	Control	1858	0.158838	Control	1858	0.0351682	Control	1858	0.000319387	Control	1858	0.0248885
1859	0.00146815	Control	1859	0.161882	Control	1859	0.0474083	Control	1859	0.00023397	Control	1859	0.0308712
1860	0.0010628	Control	1860	0.141477	Control	1860	0.0515002	Control	1860	0.000211836	Control	1860	0.0319251
1861	2.75582e-05	Control	1861	0.112034	Control	1861	0.0173386	Control	1861	0.000163329	Control	1861	0.0373104
1862	2.32595e-05	Control	1862	0.149963	Control	1862	0.0052988	Control	1862	0.000214322	Control	1862	0.0367222
1863	1.8905e-05	Control	1863	0.187445	Control	1863	0.0012162	Control	1863	0.000236052	Control	1863	0.0396977
1864	1.06097e-05	Control	1864	0.216511	Control	1864	0.00134203	Control	1864	0.000245498	Control	1864	0.0349604
1865	4.54734e-05	Control	1865	0.201685	Control	1865	0.00151687	Control	1865	0.000175656	Control	1865	0.0315315
1866	0.000759376	Control	1866	0.192448	Control	1866	0.00133762	Control	1866	0.000209989	Control	1866	0.0307015
1867	0.00124506	Control	1867	0.202488	Control	1867	0.00105334	Control	1867	0.000500518	Control	1867	0.0382504
1868	0.0013181	Control	1868	0.173768	Control	1868	0.0147486	Control	1868	0.000586062	Control	1868	0.0368243
1869	0.000611528	Control	1869	0.14718	Control	1869	0.0371787	Control	1869	0.00510265	Control	1869	0.0297344
1870	0.000129301	Control	1870	0.100891	Control	1870	0.0541278	Control	1870	0.0357493	Control	1870	0.0204485
1871	1.74179e-05	Control	1871	0.0896279	Control	1871	0.0648431	Control	1871	0.0638381	Control	1871	0.0244787
1872	1.64327e-05	Control	1872	0.0645377	Control	1872	0.0580304	Control	1872	0.0667067	Control	1872	0.0271589
1873	1.90166e-05	Control	1873	0.0402402	Control	1873	0.0464452	Control	1873	0.0366024	Control	1873	0.031143
1874	1.963e-05	Control	1874	0.015676	Control	1874	0.0234685	Control	1874	0.00850875	Control	1874	0.0474134
1875	1.66279e-05	Control	1875	0.00512424	Control	1875	0.00934806	Control	1875	0.00104679	Control	1875	0.0746965
1876	3.90602e-05	Control	1876	0.0307817	Control	1876	0.00450261	Control	1876	0.000193901	Control	1876	0.0943573
1877	5.22259e-05	Control	1877	0.238066	Control	1877	0.00332709	Control	1877	0.000103907	Control	1877	0.0935021
1878	5.11895e-05	Control	1878	0.441847	Control	1878	0.00267935	Control	1878	9.38649e-05	Control	1878	0.0849204
1879	2.59782e-05	Control	1879	0.483795	Control	1879	0.00504629	Control	1879	9.62075e-05	Control	1879	0.0731699
1880	1.58471e-05	Control	1880	0.289808	Control	1880	0.00554593	Control	1880	9.5922e-05	Control	1880	0.0681529
1881	1.79709e-05	Control	1881	0.0883081	Control	1881	0.00473278	Control	1881	0.000135016	Control	1881	0.0565802
1882	1.73714e-05	Control	1882	0.0300041	Control	1882	0.00165293	Control	1882	0.000214238	Control	1882	0.0457087
1883	1.14137e-05	Control	1883	0.0430021	Control	1883	0.000651433	Control	1883	0.000279731	Control	1883	0.0339316
1884	1.03123e-05	Control	1884	0.0666765	Control	1884	0.000619336	Control	1884	0.000287506	Control	1884	0.0301235
1885	1.20364e-05	Control	1885	0.074857	Control	1885	0.000864692	Control	1885	0.000276019	Control	1885	0.0316027
1886	1.45413e-05	Control	1886	0.0705802	Control	1886	0.00245699	Control	1886	0.0002602	Control	1886	0.0282673
1887	1.35793e-05	Control	1887	0.0664186	Control	1887	0.00411301	Control	1887	0.0002812	Control	1887	0.0275991
1888	1.17018e-05	Control	1888	0.0584741	Control	1888	0.00490598	Control	1888	0.000287867	Control	1888	0.0306668
1889	8.65784e-06	Control	1889	0.0571563	Control	1889	0.00355919	Control	1889	0.000299782	Control	1889	0.0428868
1890	9.52688e-06	Control	1890	0.0564905	Control	1890	0.00206313	Control	1890	0.000276355	Control	1890	0.0442184
1891	9.10398e-06	Control	1891	0.0614137	Control	1891	0.000994018	Control	1891	0.000253575	Control	1891	0.0441831
1892	8.83908e-06	Control	1892	0.0578918	Control	1892	0.000863822	Control	1892	0.000192146	Control	1892	0.0378024
1893	5.36619e-05	Control	1893	0.055891	Control	1893	0.000729208	Control	1893	0.000144966	Control	1893	0.0375513
1894	0.000517054	Control	1894	0.069784	Control	1894	0.00172829	Control	1894	0.000111968	Control	1894	0.0339601
1895	0.000545272	Control	1895	0.0649892	Control	1895	0.00258998	Control	1895	0.000153321	Control	1895	0.0316794
1896	0.00110077	Control	1896	0.172147	Control	1896	0.00308113	Control	1896	0.0011961	Control	1896	0.0298167
1897	0.0039917	Control	1897	0.209113	Control	1897	0.00232908	Control	1897	0.00350976	Control	1897	0.0301034
1898	0.00495705	Control	1898	0.219851	Control	1898	0.00163123	Control	1898	0.00575285	Control	1898	0.0290966
1899	0.00650034	Control	1899	0.10546	Control	1899	0.00135802	Control	1899	0.00512791	Control	1899	0.0333033
1900	0.00385188	Control	1900	0.0510713	Control	1900	0.00160464	Control	1900	0.00306656	Control	1900	0.0433219
1901	0.00295969	Control	1901	0.0369008	Control	1901	0.001593	Control	1901	0.000935769	Control	1901	0.0513815
1902	0.000822848	Control	1902	0.0297608	Control	1902	0.00170545	Control	1902	0.000584575	Control	1902	0.0575355
1903	0.000123264	Control	1903	0.0224414	Control	1903	0.00181333	Control	1903	0.00105532	Control	1903	0.0616883
1904	2.90035e-05	Control	1904	0.0212937	Control	1904	0.0019014	Control	1904	0.00439968	Control	1904	0.0581093
1905	2.4979e-05	Control	1905	0.0216488	Control	1905	0.0017483	Control	1905	0.00484229	Control	1905	0.0504073
1906	1.85797e-05	Control	1906	0.0235734	Control	1906	0.00124852	Control	1906	0.0041258	Control	1906	0.036156
1907	1.01728e-05	Control	1907	0.0233648	Control	1907	0.00159673	Control	1907	0.000637935	Control	1907	0.0292977
1908	2.47373e-05	Control	1908	0.0248898	Control	1908	0.00605384	Control	1908	0.000132464	Control	1908	0.0250592
1909	2.87712e-05	Control	1909	0.0246118	Control	1909	0.00996864	Control	1909	0.000123043	Control	1909	0.0260181
1910	3.20661e-05	Control	1910	0.0225234	Control	1910	0.0111505	Control	1910	0.000120045	Control	1910	0.0374748
1911	1.17669e-05	Control	1911	0.0331571	Control	1911	0.00672039	Control	1911	0.00013819	Control	1911	0.0498539
1912	0.000149237	Control	1912	0.0381161	Control	1912	0.00278772	Control	1912	0.000169467	Control	1912	0.0571886
1913	0.00249074	Control	1913	0.051562	Control	1913	0.00117483	Control	1913	0.000253374	Control	1913	0.0525427
1914	0.0044055	Control	1914	0.057254	Control	1914	0.00104664	Control	1914	0.000817227	Control	1914	0.0600933
1915	0.00805811	Control	1915	0.0556119	Control	1915	0.000969644	Control	1915	0.00159579	Control	1915	0.0685939
1916	0.0102308	Control	1916	0.0494552	Control	1916	0.00460211	Control	1916	0.00154825	Control	1916	0.0748456
1917	0.0143	Control	1917	0.0327028	Control	1917	0.00601126	Control	1917	0.00101507	Control	1917	0.0563677
1918	0.0164522	Control	1918	0.0264712	Control	1918	0.00673192	Control	1918	0.000228604	Control	1918	0.0402228
1919	0.0160157	Control	1919	0.0221016	Control	1919	0.00297738	Control	1919	0.000188721	Control	1919	0.0305495
1920	0.0214105	Control	1920	0.0259888	Control	1920	0.00397829	Control	1920	0.000142422	Control	1920	0.0332207
1921	0.032838	Control	1921	0.0344778	Control	1921	0.0079788	Control	1921	0.000115931	Control	1921	0.0379264
1922	0.0499469	Control	1922	0.0286095	Control	1922	0.0089527	Control	1922	0.000111993	Control	1922	0.0377284
1923	0.0676637	Control	1923	0.0208855	Control	1923	0.00643349	Control	1923	0.000116426	Control	1923	0.0374251
1924	0.0752584	Control	1924	0.0141603	Control	1924	0.00170874	Control	1924	0.000106057	Control	1924	0.0387691
1925	0.0708401	Control	1925	0.0147724	Control	1925	0.000492319	Control	1925	0.000106602	Control	1925	0.0453995
1926	0.054715	Control	1926	0.0172736	Control	1926	0.000380473	Control	1926	9.14719e-05	Control	1926	0.0467479
1927	0.0510409	Control	1927	0.0211552	Control	1927	0.000376724	Control	1927	8.13289e-05	Control	1927	0.0428779
1928	0.0598531	Control	1928	0.0544499	Control	1928	0.000377494	Control	1928	7.86168e-05	Control	1928	0.0332989
1929	0.102877	Control	1929	0.0726954	Control	1929	0.000372181	Control	1929	0.000108198	Control	1929	0.0265694
1930	0.10888	Control	1930	0.0874452	Control	1930	0.000400287	Control	1930	0.000122102	Control	1930	0.0228776
1931	0.0867713	Control	1931	0.062158	Control	1931	0.000427263	Control	1931	0.000121741	Control	1931	0.0213042
1932	0.0320276	Control	1932	0.0455611	Control	1932	0.000458072	Control	1932	0.000102975	Control	1932	0.0218243
1933	0.005162	Control	1933	0.0278844	Control	1933	0.00040478	Control	1933	9.97341e-05	Control	1933	0.0201976
1934	0.00226379	Control	1934	0.0235781	Control	1934	0.00033523	Control	1934	0.000118425	Control	1934	0.0203308
1935	0.00113422	Control	1935	0.028936	Control	1935	0.000270425	Control	1935	0.000150021	Control	1935	0.0231987
1936	0.0134347	Control	1936	0.0339843	Control	1936	0.000256853	Control	1936	0.000198503	Control	1936	0.0279792
1937	0.0294219	Control	1937	0.0333008	Control	1937	0.000235466	Control	1937	0.000233021	Control	1937	0.035972
1938	0.0308107	Control	1938	0.0212683	Control	1938	0.000214188	Control	1938	0.000256733	Control	1938	0.035121
1939	0.022369	Control	1939	0.00869091	Control	1939	0.000179162	Control	1939	0.000269193	Control	1939	0.0328788
1940	0.0102435	Control	1940	0.00117895	Control	1940	0.00016913	Control	1940	0.000281477	Control	1940	0.0321796
1941	0.0101153	Control	1941	0.00628952	Control	1941	0.000227074	Control	1941	0.000277304	Control	1941	0.0359851
1942	0.00653093	Control	1942	0.0148099	Control	1942	0.000343648	Control	1942	0.000214792	Control	1942	0.0335761
1943	0.00219329	Control	1943	0.0278115	Control	1943	0.000610408	Control	1943	0.000154841	Control	1943	0.0263803
1944	0.000881215	Control	1944	0.0496122	Control	1944	0.000629385	Control	1944	9.45282e-05	Control	1944	0.021697
1945	0.00026766	Control	1945	0.0708957	Control	1945	0.000527362	Control	1945	8.91292e-05	Control	1945	0.0259486
1946	0.00172251	Control	1946	0.0820551	Control	1946	0.000285721	Control	1946	7.96999e-05	Control	1946	0.0295655
1947	0.00350028	Control	1947	0.0744904	Control	1947	0.000466171	Control	1947	0.000265666	Control	1947	0.037749
1948	0.00347173	Control	1948	0.0639703	Control	1948	0.00361758	Control	1948	0.000281863	Control	1948	0.0376078
1949	0.00194127	Control	1949	0.0616937	Control	1949	0.0090262	Control	1949	0.000279789	Control	1949	0.0412977
1950	0.000103493	Control	1950	0.0622904	Control	1950	0.0124199	Control	1950	0.000110456	Control	1950	0.0345718
1951	4.86624e-05	Control	1951	0.0560803	Control	1951	0.00968503	Control	1951	0.000132523	Control	1951	0.0337512
1952	5.13559e-05	Control	1952	0.0403901	Control	1952	0.00424902	Control	1952	0.000140986	Control	1952	0.0272476
1953	0.000219165	Control	1953	0.0260798	Control	1953	0.00110909	Control	1953	0.000129903	Control	1953	0.0247925
1954	0.000366128	Control	1954	0.0348024	Control	1954	0.000988395	Control	1954	0.000107467	Control	1954	0.0226752
1955	0.000378536	Control	1955	0.0436032	Control	1955	0.000992412	Control	1955	0.000126124	Control	1955	0.023787
1956	0.000203059	Control	1956	0.0469015	Control	1956	0.000893359	Control	1956	0.000184556	Control	1956	0.0255795
1957	5.18411e-05	Control	1957	0.0315936	Control	1957	0.000888481	Control	1957	0.000493977	Control	1957	0.0283281
1958	2.36174e-05	Control	1958	0.0251672	Control	1958	0.00112377	Control	1958	0.000492692	Control	1958	0.032021
1959	2.16767e-05	Control	1959	0.0219394	Control	1959	0.00252729	Control	1959	0.000498385	Control	1959	0.0347668
1960	0.00323596	Control	1960	0.0343019	Control	1960	0.00519525	Control	1960	0.000227974	Control	1960	0.0330663
1961	0.00716647	Control	1961	0.0461534	Control	1961	0.00534697	Control	1961	0.000297179	Control	1961	0.0293814
1962	0.00994863	Control	1962	0.0467809	Control	1962	0.00363443	Control	1962	0.000271057	Control	1962	0.0290958
1963	0.0091109	Control	1963	0.033128	Control	1963	0.00180203	Control	1963	0.000261821	Control	1963	0.0359818
1964	0.00612049	Control	1964	0.0141994	Control	1964	0.00438297	Control	1964	0.000197696	Control	1964	0.0381857
1965	0.00435536	Control	1965	0.00712453	Control	1965	0.00507586	Control	1965	0.000242618	Control	1965	0.0433658
1966	0.00329525	Control	1966	0.00837638	Control	1966	0.00535949	Control	1966	0.0002734	Control	1966	0.0453778
1967	0.00481487	Control	1967	0.0213812	Control	1967	0.0042252	Control	1967	0.000344048	Control	1967	0.0514907
1968	0.00481369	Control	1968	0.0265737	Control	1968	0.00409758	Control	1968	0.000360791	Control	1968	0.0530529
1969	0.00399122	Control	1969	0.0262046	Control	1969	0.00322034	Control	1969	0.000324216	Control	1969	0.054557
1970	0.00190261	Control	1970	0.0158046	Control	1970	0.00321496	Control	1970	0.000235489	Control	1970	0.0510148
1971	0.00108924	Control	1971	0.0188624	Control	1971	0.00388073	Control	1971	0.000135042	Control	1971	0.0426644
1972	0.000677141	Control	1972	0.0162933	Control	1972	0.00414751	Control	1972	9.69548e-05	Control	1972	0.0321796
1973	0.000323232	Control	1973	0.0155214	Control	1973	0.00276419	Control	1973	9.8357e-05	Control	1973	0.0281795
1974	0.000122091	Control	1974	0.0079324	Control	1974	0.00168361	Control	1974	0.000103781	Control	1974	0.0294262
1975	3.60255e-05	Control	1975	0.00434212	Control	1975	0.00163904	Control	1975	0.000110003	Control	1975	0.0317722
1976	1.98531e-05	Control	1976	0.00148242	Control	1976	0.00345525	Control	1976	0.000112984	Control	1976	0.041121
1977	2.3082e-05	Control	1977	0.0150563	Control	1977	0.00465383	Control	1977	0.000123765	Control	1977	0.0454335
1978	2.25411e-05	Control	1978	0.0436067	Control	1978	0.00451524	Control	1978	0.00014086	Control	1978	0.0470401
1979	0.000206327	Control	1979	0.0863538	Control	1979	0.00269957	Control	1979	0.000162758	Control	1979	0.0400473
1980	0.00106162	Control	1980	0.112884	Control	1980	0.00151479	Control	1980	0.000179039	Control	1980	0.0375296
1981	0.00113575	Control	1981	0.0940326	Control	1981	0.00101964	Control	1981	0.000220518	Control	1981	0.0303016
1982	0.00344419	Control	1982	0.0572431	Control	1982	0.000730296	Control	1982	0.000234658	Control	1982	0.024576
1983	0.00860842	Control	1983	0.0217113	Control	1983	0.000831557	Control	1983	0.000259235	Control	1983	0.0220276
1984	0.0103992	Control	1984	0.0153823	Control	1984	0.00100736	Control	1984	0.0183196	Control	1984	0.0266871
1985	0.00834992	Control	1985	0.0936415	Control	1985	0.00100104	Control	1985	0.0314001	Control	1985	0.0281159
1986	0.00234135	Control	1986	0.217396	Control	1986	0.00192401	Control	1986	0.0398493	Control	1986	0.0263133
1987	0.000481766	Control	1987	0.247382	Control	1987	0.00202171	Control	1987	0.0224039	Control	1987	0.0310389
1988	5.86837e-05	Control	1988	0.180274	Control	1988	0.00194046	Control	1988	0.00929298	Control	1988	0.0372508
1989	9.9494e-05	Control	1989	0.0700385	Control	1989	0.000658704	Control	1989	0.000795891	Control	1989	0.045913
1990	0.000349141	Control	1990	0.126242	Control	1990	0.00067615	Control	1990	0.000135604	Control	1990	0.0530394
1991	0.000471661	Control	1991	0.243893	Control	1991	0.00112724	Control	1991	0.000132648	Control	1991	0.0568394
1992	0.00122307	Control	1992	0.248692	Control	1992	0.00150326	Control	1992	0.000139441	Control	1992	0.053076
1993	0.00198939	Control	1993	0.171741	Control	1993	0.0018821	Control	1993	0.000181877	Control	1993	0.0421481
1994	0.00208917	Control	1994	0.044943	Control	1994	0.00205539	Control	1994	0.000241694	Control	1994	0.0355464
1995	0.00128169	Control	1995	0.024692	Control	1995	0.00253152	Control	1995	0.000312653	Control	1995	0.0332583
1996	0.000275266	Control	1996	0.0140277	Control	1996	0.00293121	Control	1996	0.000313015	Control	1996	0.0317165
1997	0.000327247	Control	1997	0.00614673	Control	1997	0.00337841	Control	1997	0.000338246	Control	1997	0.0327256
1998	0.0011945	Control	1998	0.00363603	Control	1998	0.00305391	Control	1998	0.000305147	Control	1998	0.0383455
[truncated: 17,405 more rows]
