# Supplementary material for: Self-organization of plasticity and specialization in a primitively social insect
Source: Cell Syst. 2022 Sep 21;13(9):768–779.e4. doi: 10.1016/j.cels.2022.08.002 (PMC9512265; doi:10.1016/j.cels.2022.08.002)
Supplement: Data S4. Analysis of individual behavior [file mmc8.xlsx]

## Sheet: README
READ ME
Recorded Interactions
DOM	Dominant (bite, sting,chew, nip)
SUB	Subordinate (received DOM)
DEC	Donnor Exchange (Foraging arrival and sharing)
REC	Receiver Exchange (Receivers of DEC)
TR	Thropholaxis
ANT	Antennae
The summary table takes into account the time of presence of each wasp in each video
Interaction Rate = ALL interaction/ hour
FIGHT Index	DOM+SUB/(ALL interactions)
DOM Index = Number of	DOM/SUB

## Sheet: N1242
Nest	Video	Phase	Date	B9 (Q)	Yellow	YPGP	B59 - BP	OOBO	WGBB	B10	YWOY	OYOY	W71-YBYY	YOY
N1242	V63	Control	2012-05-15	TR	TR		TR			TR
N1242	V63	Control	2012-05-15	TR	TR					TR
N1242	V63	Control	2012-05-15		TR					TR
N1242	V63	Control	2012-05-15		TR					TR
N1242	V63	Control	2012-05-15		TR					TR
N1242	V63	Control	2012-05-15		TR					TR
N1242	V71	Control	2012-05-16	DOM			TR			TR
N1242	V71	Control	2012-05-16				ANT			TR
N1242	V71	Control	2012-05-16				ANT			TR
N1242	V72	Control	2012-05-16				ANT
N1242	V80	Control	2012-05-17		TR					TR
N1242	V95	Eggless	2012-05-21		SUB		DOM			ANT
N1242	V95	Eggless	2012-05-21		SUB		DOM			ANT
N1242	V95	Eggless	2012-05-21				ANT			TR
N1242	V95	Eggless	2012-05-21				DOM			ANT
N1242	V95	Eggless	2012-05-21				DOM			SUB
N1242	V95	Eggless	2012-05-21				ANT			SUB
N1242	V95	Eggless	2012-05-21				DOM			SUB
N1242	V95	Eggless	2012-05-21				DOM			SUB
N1242	V95	Eggless	2012-05-21				DOM			SUB
N1242	V101	Eggless	2012-05-22				DOM			DEC
N1242	V101	Eggless	2012-05-22				REC			DEC
N1242	V101	Eggless	2012-05-22				DEC			DEC
N1242	V101	Eggless	2012-05-22				DOM			SUB
N1242	V101	Eggless	2012-05-22				TR			TR
N1242	V101	Eggless	2012-05-22				DOM			SUB
N1242	V101	Eggless	2012-05-22				DOM			SUB
N1242	V101	Eggless	2012-05-22				DOM			SUB
N1242	V101	Eggless	2012-05-22				DOM			SUB
N1242	V116	Eggless	2012-05-24		TR		DOM							TR
N1242	V116	Eggless	2012-05-24		SUB									SUB
N1242	V116	Eggless	2012-05-24		DOM
N1242	V138	D4	2012-05-28			SUB	DOM	ANT	TR				TR
N1242	V138	D4	2012-05-28						ANT				TR
N1242	V138	D4	2012-05-28						TR
N1242	V139	D4	2012-05-28				DOM	SUB		DEC			SUB
N1242	V139	D4	2012-05-28				DOM	REC		DEC			SUB
N1242	V139	D4	2012-05-28				DOM			DEC			SUB
N1242	V139	D4	2012-05-28				DOM						SUB
N1242	V139	D4	2012-05-28				DOM						SUB
N1242	V139	D4	2012-05-28				DOM						REC
N1242	V139	D4	2012-05-28				REC						REC
N1242	V139	D4	2012-05-28				DEC
N1242	V139	D4	2012-05-28				DEC
N1242	V157	D4	2012-05-31				DOM		DEC	DEC	REC			SUB
N1242	V157	D4	2012-05-31				DOM							SUB
N1242	V157	D4	2012-05-31				DOM							SUB
N1242	V157	D4	2012-05-31				DOM							REC
N1242	V157	D4	2012-05-31						DEC		REC			DEC
N1242	V157	D4	2012-05-31								REC
N1242	V158	D4	2012-05-31				DOM		SUB					SUB
N1242	V158	D4	2012-05-31				DOM		SUB					SUB
N1242	V158	D4	2012-05-31				DOM		TR					TR
N1242	V158	D4	2012-05-31				DOM
N1242	V158	D4	2012-05-31				DOM
N1242	V158	D4	2012-05-31				DOM
N1242	V158	D4	2012-05-31				DOM
N1242	V175	D14	2012-06-04		ANT		DOM	SUB		ANT	TR		ANT	TR
N1242	V175	D14	2012-06-04		ANT		DOM	SUB		TR	SUB		ANT	TR
N1242	V175	D14	2012-06-04		ANT		DOM			TR	ANT			ANT
N1242	V176	D14	2012-06-04		DEC		DOM			TR	ANT			ANT
N1242	V176	D14	2012-06-04		ANT		DOM			ANT	SUB			REC
N1242	V176	D14	2012-06-04							SUB	TR			TR
N1242	V176	D14	2012-06-04								ANT
N1242	V193-4	D14	2012-06-07			TR	DOM	TR		ANT	TR	SUB	TR	DEC
N1242	V193-4	D14	2012-06-07			TR	DOM	SUB		TR		TR	TR	ANT
N1242	V193-4	D14	2012-06-07			TR	DOM			ANT		TR	ANT
N1242	V193-4	D14	2012-06-07			TR	DOM			TR		SUB	TR
N1242	V193-4	D14	2012-06-07			TR	DOM					ANT	ANT
N1242	V193-4	D14	2012-06-07				DOM					ANT	TR
N1242	V193-4	D14	2012-06-07									TR	TR
N1242	V193-4	D14	2012-06-07									TR
N1242	V193-4	D14	2012-06-07									SUB
N1242	V193-4	D14	2012-06-07									TR
N1242	V193-4	D14	2012-06-07									TR
N1242	V196	D14	2012-06-07		DEC	REC						REC
N1242	V203	D14	2012-06-09			TR	TR					ANT
N1242	V203	D14	2012-06-09			TR						TR
N1242	V203	D14	2012-06-09									TR

## Sheet: N1217
Nest	Video	Phase	Date	P39 (Q)	P91	GYPG	GOOG	YGGG	OWPP	P72 (From 12-18)	BPBP	Y65 - PPWW	Green	P38	P35	YY	big White	P36	BWWB	P81
N1217	V56	Control	2012-05-11										SUB	DOM
N1217	V56	Control	2012-05-11										TR	TR
N1217	V56	Control	2012-05-11										ANT	ANT
N1217	V56	Control	2012-05-11	REC	DEC
N1217	V56	Control	2012-05-11		TR								TR
N1217	V56	Control	2012-05-11		ANT								ANT
N1217	V56	Control	2012-05-11		TR										TR
N1217	V56	Control	2012-05-11	DOM	SUB
N1217	V56	Control	2012-05-11	DOM											SUB
N1217	V56	Control	2012-05-11										ANT	ANT	ANT
N1217	V56	Control	2012-05-11										TR	TR
N1217	V56	Control	2012-05-11		REC								REC					DEC
N1217	V56	Control	2012-05-11		ANT								ANT					ANT
N1217	V56	Control	2012-05-11	REC									DEC
N1217	V56	Control	2012-05-11							DEC						REC
N1217	V56	Control	2012-05-11											TR				TR
N1217	V56	Control	2012-05-11							TR								TR
N1217	V56	Control	2012-05-11										SUB				DOM
N1217	V56	Control	2012-05-11											DEC		REC
N1217	V57	Control	2012-05-15										REC	DEC			REC
N1217	V57	Control	2012-05-15										ANT	ANT			ANT
N1217	V57	Control	2012-05-15											ANT			ANT
N1217	V57	Control	2012-05-15										DOM	SUB
N1217	V57	Control	2012-05-15										TR	TR
N1217	V57	Control	2012-05-15										ANT	ANT
N1217	V57	Control	2012-05-15										TR	TR
N1217	V57	Control	2012-05-15	DOM										SUB
N1217	V57	Control	2012-05-15	DOM										SUB
N1217	V57	Control	2012-05-15										DOM	SUB
N1217	V57	Control	2012-05-15										TR	TR
N1217	V57	Control	2012-05-15	DOM										SUB
N1217	V57	Control	2012-05-15	REC	DEC									REC
N1217	V57	Control	2012-05-15										REC	DEC
N1217	V57	Control	2012-05-15		DEC									REC
N1217	V57	Control	2012-05-15											DEC
N1217	V57	Control	2012-05-15	DOM									DOM	SUB
N1217	V58	Control	2012-05-15	DOM									SUB
N1217	V58	Control	2012-05-15										SUB
N1217	V58	Control	2012-05-15		TR									TR
N1217	V58	Control	2012-05-15		TR									TR
N1217	V58	Control	2012-05-15										ANT	ANT
N1217	V58	Control	2012-05-15														TR
N1217	V58	Control	2012-05-15	DOM													SUB
N1217	V58	Control	2012-05-15											REC			DEC
N1217	V58	Control	2012-05-15											TR						TR
N1217	V58	Control	2012-05-15		DEC															REC
N1217	V84	Eggless	2012-05-18		DOM											SUB
N1217	V84	Eggless	2012-05-18		SUB					DOM						SUB
N1217	V84	Eggless	2012-05-18		DOM											SUB
N1217	V84	Eggless	2012-05-18							DOM						SUB
N1217	V84	Eggless	2012-05-18		TR											TR
N1217	V84	Eggless	2012-05-18		ANT							SUB							DOM
N1217	V84	Eggless	2012-05-18		DOM
N1217	V84	Eggless	2012-05-18		DOM														SUB
N1217	V84	Eggless	2012-05-18							ANT
N1217	V84	Eggless	2012-05-18		ANT														ANT
N1217	V84	Eggless	2012-05-18																ANT
N1217	V84	Eggless	2012-05-18		TR
N1217	V84	Eggless	2012-05-18		SUB					DOM
N1217	V84	Eggless	2012-05-18									SUB							DOM
N1217	V84	Eggless	2012-05-18									SUB							DOM
N1217	V84	Eggless	2012-05-18									SUB							DOM
N1217	V91	Eggless	2012-05-21		SUB														DOM
N1217	V91	Eggless	2012-05-21				SUB												DOM
N1217	V91	Eggless	2012-05-21		SUB														DOM
N1217	V91	Eggless	2012-05-21				SUB												DOM
N1217	V91	Eggless	2012-05-21				ANT			ANT
N1217	V91	Eggless	2012-05-21					SUB											DOM
N1217	V91	Eggless	2012-05-21							ANT	ANT
N1217	V91	Eggless	2012-05-21					SUB			DOM
N1217	V91	Eggless	2012-05-21		SUB														DOM
N1217	V91	Eggless	2012-05-21				SUB				DOM
N1217	V91	Eggless	2012-05-21					SUB											DOM
N1217	V91	Eggless	2012-05-21																DOM
N1217	V91	Eggless	2012-05-21																REC
N1217	V91	Eggless	2012-05-21								ANT
N1217	V91	Eggless	2012-05-21					TR			SUB								DOM
N1217	V91	Eggless	2012-05-21					SUB			DOM
N1217	V91	Eggless	2012-05-21								SUB								DOM
N1217	V92	Eggless	2012-05-21								ANT
N1217	V92	Eggless	2012-05-21																ANT
N1217	V92	Eggless	2012-05-21				ANT												REC
N1217	V92	Eggless	2012-05-21		DEC						REC								REC
N1217	V92	Eggless	2012-05-21		DEC						REC
N1217	V92	Eggless	2012-05-21								SUB								DOM
N1217	V92	Eggless	2012-05-21		ANT						ANT
N1217	V92	Eggless	2012-05-21				SUB				SUB								DOM
N1217	V107	D1	2012-05-23																DOM
N1217	V107	D1	2012-05-23					REC			DEC
N1217	V107	D1	2012-05-23					DOM			SUB
N1217	V107	D1	2012-05-23					DOM			SUB
N1217	V107	D1	2012-05-23					DOM			SUB
N1217	V107	D1	2012-05-23		DEC			REC
N1217	V107	D1	2012-05-23		DEC			REC
N1217	V107	D1	2012-05-23		TR			TR
N1217	V107	D1	2012-05-23		TR			TR
N1217	V107	D1	2012-05-23		TR			TR
N1217	V107	D1	2012-05-23				SUB	DOM
N1217	V107	D1	2012-05-23				REC	REC
N1217	V107	D1	2012-05-23		ANT			ANT
N1217	V107	D1	2012-05-23		TR			TR
N1217	V107	D1	2012-05-23					TR
N1217	V107	D1	2012-05-23		ANT			ANT
N1217	V107	D1	2012-05-23		ANT			ANT
N1217	V108	D1	2012-05-23						TR
N1217	V108	D1	2012-05-23		REC			DEC
N1217	V108	D1	2012-05-23					TR
N1217	V108	D1	2012-05-23					DOM
N1217	V108	D1	2012-05-23		DEC
N1217	V112	D1	2012-05-24				SUB	DOM
N1217	V112	D1	2012-05-24					DOM	SUB
N1217	V112	D1	2012-05-24			REC	DEC
N1217	V113	D1	2012-05-24			TR	TR
N1217	V113	D1	2012-05-24			DOM	SUB
N1217	V113	D1	2012-05-24				TR		TR
N1217	V113	D1	2012-05-24					DOM	SUB
N1217	V113	D1	2012-05-24			TR	DEC
N1217	V113	D1	2012-05-24				SUB	DOM
N1217	V113	D1	2012-05-24			REC	REC			DEC
N1217	V113	D1	2012-05-24				SUB	DOM
N1217	V113	D1	2012-05-24				REC
N1217	V113	D1	2012-05-24				SUB	DOM
N1217	V126	D4	2012-05-26					REC			DEC
N1217	V126	D4	2012-05-26			TR					TR
N1217	V126	D4	2012-05-26			TR					TR
N1217	V126	D4	2012-05-26						REC					DEC
N1217	V126	D4	2012-05-26			REC								DEC
N1217	V126	D4	2012-05-26			REC					DEC
N1217	V126	D4	2012-05-26			ANT					ANT
N1217	V126	D4	2012-05-26					DOM			SUB
N1217	V126	D4	2012-05-26					DOM			SUB
N1217	V126	D4	2012-05-26					REC		DEC
N1217	V126	D4	2012-05-26			REC		TR
N1217	V127	D4	2012-05-26			REC			DEC
N1217	V127	D4	2012-05-26							TR	TR
N1217	V127	D4	2012-05-26							TR	TR
N1217	V127	D4	2012-05-26							TR	TR
N1217	V127	D4	2012-05-26			REC				TR
N1217	V127	D4	2012-05-26							TR	TR
N1217	V127	D4	2012-05-26					DOM			SUB
N1217	V127	D4	2012-05-26					DOM			SUB
N1217	V127	D4	2012-05-26					DOM			SUB
N1217	V127	D4	2012-05-26					DOM			SUB

## Sheet: N1265
Nest	Video	Phase	Date	P32(Q)	BWOB	WGPP	Yellow	PYWW	PP	P64	BPWB	PBYB	PYGP
N1265	V103	Control	2012-05-22	DOM
N1265	V103	Control	2012-05-22
N1265	V103	Control	2012-05-22
N1265	V105	Control	2012-05-22				TR
N1265	V105	Control	2012-05-22				TR
N1265	V105	Control	2012-05-22				DOM
N1265	V105	Control	2012-05-22	DOM				TR
N1265	V105	Control	2012-05-22
N1265	V105	Control	2012-05-22
N1265	V105	Control	2012-05-22	DOM
N1265	V105	Control	2012-05-22	DOM
N1265	V154	D1	2012-05-31					REC
N1265	V154	D1	2012-05-31				DOM
N1265	V154	D1	2012-05-31				TR
N1265	V154	D1	2012-05-31				DOM		SUB
N1265	V154	D1	2012-05-31				DOM		SUB
N1265	V154	D1	2012-05-31						TR
N1265	V154	D1	2012-05-31				DOM		SUB
N1265	V154	D1	2012-05-31						DOM
N1265	V154	D1	2012-05-31					TR
N1265	V154	D1	2012-05-31					DOM
N1265	V154	D1	2012-05-31						DOM
N1265	V154	D1	2012-05-31				REC			DEC
N1265	V154	D1	2012-05-31				DOM			SUB
N1265	V154	D1	2012-05-31							TR
N1265	V154	D1	2012-05-31				DOM			SUB
N1265	V177	D1	2012-06-04				DOM						SUB
N1265	V177	D1	2012-06-04			SUB	DOM
N1265	V177	D1	2012-06-04				DOM				SUB
N1265	V177	D1	2012-06-04				DOM				SUB
N1265	V177	D1	2012-06-04				DOM						SUB
N1265	V198	D14	2012-06-07			SUB	DOM
N1265	V198	D14	2012-06-07			SUB	DOM
N1265	V198	D14	2012-06-07				REC
N1265	V199	D14	2012-06-07			TR
N1265	V199	D14	2012-06-07				DOM					SUB
N1265	V199	D14	2012-06-07		SUB						DOM
N1265	V199	D14	2012-06-07				DOM				SUB
N1265	V199	D14	2012-06-07		SUB		DOM				DOM
N1265	V199	D14	2012-06-07			SUB	DOM
N1265	V199	D14	2012-06-07		SUB		DOM
N1265	V199	D14	2012-06-07		DEC		REC
N1265	V199	D14	2012-06-07			TR					TR
N1265	V199	D14	2012-06-07						DEC
N1265	V211	D14	2012-06-11		REC						ANT
N1265	V211	D14	2012-06-11		DEC						TR
N1265	V211	D14	2012-06-11		TR

## Sheet: N1283
Nest	Video	Phase	Date	G4 (Q)	G40	G68 -Pink	small Pink	PYY	Intermediate Pink	Blue	G24	G91	OYOY	GYGG	OYOW	BYOY	GYWW	PPPW	WOGW	BWWY	BBYB	YWBB (from 12-42)
N1283	V65	Control	2012-05-16		REC	REC	DEC	REC
N1283	V65	Control	2012-05-16	REC	DEC
N1283	V65	Control	2012-05-16	DOM	SUB
N1283	V65	Control	2012-05-16	DOM	SUB
N1283	V65	Control	2012-05-16	DOM			SUB
N1283	V65	Control	2012-05-16					REC	DEC
N1283	V65	Control	2012-05-16			REC			DEC
N1283	V66	Control	2012-05-16				REC		DEC
N1283	V66	Control	2012-05-16		SUB	DOM
N1283	V66	Control	2012-05-16		TR		TR
N1283	V66	Control	2012-05-16					REC	DEC
N1283	V69	Control	2012-05-17				TR
N1283	V70	Control	2012-05-17	no interaction
N1283	V82	Eggless	2012-05-18	no interaction
N1283	V99	Eggless	2012-05-22								DOM	SUB
N1283	V99	Eggless	2012-05-22		DEC						REC	REC	REC
N1283	V99	Eggless	2012-05-22		SUB						DOM
N1283	V99	Eggless	2012-05-22		DEC						REC
N1283	V99	Eggless	2012-05-22		SUB						DOM
N1283	V99	Eggless	2012-05-22		SUB						DOM
N1283	V99	Eggless	2012-05-22		SUB						DOM
N1283	V99	Eggless	2012-05-22		SUB						DOM
N1283	V99	Eggless	2012-05-22		SUB						DOM
N1283	V99	Eggless	2012-05-22		SUB						DOM
N1283	V99	Eggless	2012-05-22		SUB						DOM
N1283	V99	Eggless	2012-05-22		SUB						DOM
N1283	V100	Eggless	2012-05-22	no interaction				TR				TR
N1283	V135	D1	2012-05-27									ANT		ANT
N1283	V135	D1	2012-05-27									ANT		ANT
N1283	V156	D4	2012-05-31										DEC	REC	REC
N1283	V156	D4	2012-05-31					DOM						SUB
N1283	V156	D4	2012-05-31										DEC	REC
N1283	V156	D4	2012-05-31			TR								TR
N1283	V156	D4	2012-05-31			TR								TR
N1283	V173	D14	2012-06-04			DEC						REC		REC
N1283	V173	D14	2012-06-04									DEC				REC
N1283	V173	D14	2012-06-04									DOM				SUB
N1283	V173	D14	2012-06-04									TR			TR
N1283	V173	D14	2012-06-04														TR	TR
N1283	V173	D14	2012-06-04			ANT						ANT
N1283	V173	D14	2012-06-04			TR		TR
N1283	V173	D14	2012-06-04			ANT									ANT
N1283	V173	D14	2012-06-04											DOM	SUB
N1283	V173	D14	2012-06-04									DEC		REC	REC
N1283	V173	D14	2012-06-04			ANT									ANT
N1283	V173	D14	2012-06-04			TR								TR
N1283	V174	D14	2012-06-04	no interaction
N1283	V191	D14	2012-06-07			TR													TR
N1283	V191	D14	2012-06-07												REC	DEC
N1283	V191	D14	2012-06-07												DOM	SUB
N1283	V191	D14	2012-06-07			TR														TR
N1283	V191	D14	2012-06-07			REC						DEC				REC
N1283	V191	D14	2012-06-07			TR									TR
N1283	V191	D14	2012-06-07			TR						TR
N1283	V191	D14	2012-06-07			TR										TR
N1283	V191	D14	2012-06-07			REC						DEC
N1283	V191	D14	2012-06-07													TR		TR
N1283	V191	D14	2012-06-07													TR				TR
N1283	V191	D14	2012-06-07			TR
N1283	V191	D14	2012-06-07					DOM												SUB
N1283	V191	D14	2012-06-07			REC		REC							DEC	REC		REC		REC
N1283	V191	D14	2012-06-07					ANT							ANT
N1283	V191	D14	2012-06-07															REC		REC	DEC
N1283	V191	D14	2012-06-07													REC		DEC
N1283	V191	D14	2012-06-07									ANT									ANT
N1283	V192	D14	2012-06-07									DOM									SUB
N1283	V192	D14	2012-06-07			DOM															SUB
N1283	V192	D14	2012-06-07			DOM															SUB
N1283	V202	D14	2012-06-09									DEC								REC
N1283	V202	D14	2012-06-09														REC					DEC

## Sheet: N1234
Nest	Video	Phase	Date	W10 (Q)	W40	W11	Green	Pink	OPPO	PWWP	YYYG	OPYW	BPPB	PWWP
N1234	V117	Control	2012-05-24		REC		REC	DEC		REC
N1234	V118	Control	2012-05-24		REC	DEC	REC			REC
N1234	V118	Control	2012-05-24	TR		TR	TR
N1234	V118	Control	2012-05-24	TR		TR
N1234	V118	Control	2012-05-24	DOM	SUB
N1234	V118	Control	2012-05-24		TR		TR
N1234	V118	Control	2012-05-24		TR
N1234	V121	Control	2012-05-26			ANT					ANT
N1234	V121	Control	2012-05-26				ANT				ANT
N1234	V121	Control	2012-05-26			TR					TR
N1234	V121	Control	2012-05-26			TR					TR
N1234	V121	Control	2012-05-26			TR					TR
N1234	V121	Control	2012-05-26			TR					TR
N1234	V121	Control	2012-05-26	DEC			DEC			REC
N1234	V121	Control	2012-05-26		DEC					REC
N1234	V121	Control	2012-05-26				TR			TR
N1234	V121	Control	2012-05-26		TR	TR
N1234	V121	Control	2012-05-26		DOM					SUB
N1234	V121	Control	2012-05-26		DEC						REC
N1234	V121	Control	2012-05-26								DEC
N1234	V121	Control	2012-05-26	REC						DEC
N1234	V122	Control	2012-05-26
N1234	V144	Eggless	2012-05-30						DEC		REC
N1234	V144	Eggless	2012-05-30						DOM			SUB
N1234	V144	Eggless	2012-05-30						DEC			REC
N1234	V144	Eggless	2012-05-30						TR			TR
N1234	V144	Eggless	2012-05-30		ANT							ANT
N1234	V144	Eggless	2012-05-30		ANT							ANT
N1234	V144	Eggless	2012-05-30		TR							TR
N1234	V144	Eggless	2012-05-30						TR			TR
N1234	V144	Eggless	2012-05-30						DOM			SUB
N1234	V144	Eggless	2012-05-30		TR							TR
N1234	V144	Eggless	2012-05-30		TR							TR
N1234	V145	Eggless	2012-05-30		DOM						SUB
N1234	V145	Eggless	2012-05-30		DOM				SUB
N1234	V145	Eggless	2012-05-30		TR							TR
N1234	V145	Eggless	2012-05-30						SUB		DOM
N1234	V145	Eggless	2012-05-30		DOM						SUB
N1234	V145	Eggless	2012-05-30						SUB		DOM
N1234	V146	Eggless	2012-05-30						TR			TR
N1234	V146	Eggless	2012-05-30						ANT			ANT
N1234	V146	Eggless	2012-05-30						TR			TR
N1234	V146	Eggless	2012-05-30		TR							TR
N1234	V146	Eggless	2012-05-30						TR			TR
N1234	V163	D1	2012-06-04		REC	DEC							REC	DEC
N1234	V163	D1	2012-06-04		DOM								SUB
N1234	V163	D1	2012-06-04		DOM								SUB
N1234	V163	D1	2012-06-04										TR	TR
N1234	V163	D1	2012-06-04		REC						DEC		REC	REC
N1234	V163	D1	2012-06-04		DOM						SUB
N1234	V163	D1	2012-06-04						DOM		SUB
N1234	V163	D1	2012-06-04						TR		TR
N1234	V163	D1	2012-06-04										SUB	DOM
N1234	V163	D1	2012-06-04								SUB			DOM
N1234	V163	D1	2012-06-04										SUB	DOM
N1234	V163	D1	2012-06-04						DOM		SUB
N1234	V163	D1	2012-06-04								SUB			DOM
N1234	V163	D1	2012-06-04						DOM		SUB
N1234	V180	D1	2012-06-05						DOM		SUB
N1234	V180	D1	2012-06-05						DOM		SUB
N1234	V180	D1	2012-06-05						DOM		SUB
